# Supplementary material for: Composition and Functional Specialists of the Gut Microbiota of Frogs Reflect Habitat Differences and Agricultural Activity
Source: Front Microbiol. 2018 Jan 11;8:2670. doi: 10.3389/fmicb.2017.02670 (PMC5768659; doi:10.3389/fmicb.2017.02670)
Supplement: Supplementary file 5 [file Table_5.csv]

Correlation of the relative abundances of OTUs of gut bacteria					Correlation of the relative abundances of functional groups of gut bacteria
OTU1	OTU2	cor	p		Functional group 1	Functional group 2	cor	p
Lachnospiraceae_unclassified	Bacteroides_unclassified	0.861762941	0		Transporters	ABC.transporters	0.774400532	0
Lachnospiraceae_unclassified	Lactococcus_unclassified	-0.312264591	0		DNA.repair.and.recombination.proteins	Purine.metabolism	0.953315556	0
Bacteroides_unclassified	Lactococcus_unclassified	-0.349954218	0		DNA.repair.and.recombination.proteins	Ribosome	0.991330147	0
Lactococcus_unclassified	Candidatus_Hepatincola_uncultured_alpha_proteobacterium	-0.497758359	0		Purine.metabolism	Ribosome	0.943666935	0
Lachnospiraceae_unclassified	Ruminococcaceae_unclassified	0.938690543	0		Transporters	Transcription.factors	0.78275007	0
Bacteroides_unclassified	Ruminococcaceae_unclassified	0.892508984	0		ABC.transporters	Transcription.factors	0.607565403	0
Lachnospiraceae_unclassified	Parabacteroides_unclassified	0.810029149	0		General.function.prediction.only	Transcription.factors	0.582925141	0
Bacteroides_unclassified	Parabacteroides_unclassified	0.94020021	0		Transporters	Peptidases	0.705014884	0
Lactococcus_unclassified	Parabacteroides_unclassified	-0.469798595	0		ABC.transporters	Peptidases	0.488781959	0
Ruminococcaceae_unclassified	Parabacteroides_unclassified	0.876274347	0		General.function.prediction.only	Peptidases	0.612138748	0
Lachnospiraceae_unclassified	Peptostreptococcaceae_unclassified	-0.772674978	0		Transcription.factors	Peptidases	0.856256485	0
Bacteroides_unclassified	Peptostreptococcaceae_unclassified	-0.619471192	0		DNA.repair.and.recombination.proteins	Two_component.system	-0.926831126	0
Ruminococcaceae_unclassified	Peptostreptococcaceae_unclassified	-0.679226339	0		Purine.metabolism	Two_component.system	-0.923888981	0
Parabacteroides_unclassified	Peptostreptococcaceae_unclassified	-0.519373775	0		Ribosome	Two_component.system	-0.950674355	0
Lachnospiraceae_unclassified	Morganella_unclassified	-0.69223696	0		Transporters	Pyrimidine.metabolism	0.47766757	0
Bacteroides_unclassified	Morganella_unclassified	-0.649210632	0		DNA.repair.and.recombination.proteins	Pyrimidine.metabolism	0.961425006	0
Ruminococcaceae_unclassified	Morganella_unclassified	-0.637628257	0		Purine.metabolism	Pyrimidine.metabolism	0.959028065	0
Parabacteroides_unclassified	Morganella_unclassified	-0.585903764	0		Ribosome	Pyrimidine.metabolism	0.9661116	0
Peptostreptococcaceae_unclassified	Morganella_unclassified	0.675438881	0		Two_component.system	Pyrimidine.metabolism	-0.960642815	0
Lachnospiraceae_unclassified	Clostridium_colicanis	-0.513661087	0		Transporters	Secretion.system	-0.584471285	0
Bacteroides_unclassified	Clostridium_colicanis	-0.490939677	0		DNA.repair.and.recombination.proteins	Secretion.system	-0.853474677	0
Lactococcus_unclassified	Clostridium_colicanis	0.312093824	0		Purine.metabolism	Secretion.system	-0.770301402	0
Ruminococcaceae_unclassified	Clostridium_colicanis	-0.49990195	0		Ribosome	Secretion.system	-0.87734127	0
Parabacteroides_unclassified	Clostridium_colicanis	-0.429264963	0		Two_component.system	Secretion.system	0.878588438	0
Peptostreptococcaceae_unclassified	Clostridium_colicanis	0.415969789	0		Pyrimidine.metabolism	Secretion.system	-0.886386573	0
Morganella_unclassified	Clostridium_colicanis	0.564381897	0		Transporters	Function.unknown	-0.542219877	0
Lachnospiraceae_unclassified	Mycoplasma_unclassified	-0.435204953	0		DNA.repair.and.recombination.proteins	Function.unknown	-0.849191308	0
Bacteroides_unclassified	Mycoplasma_unclassified	-0.461085111	0		Purine.metabolism	Function.unknown	-0.779630244	0
Lactococcus_unclassified	Mycoplasma_unclassified	0.837490201	0		Ribosome	Function.unknown	-0.873809695	0
Ruminococcaceae_unclassified	Mycoplasma_unclassified	-0.390105903	0		Two_component.system	Function.unknown	0.8656587	0
Parabacteroides_unclassified	Mycoplasma_unclassified	-0.518562496	0		Pyrimidine.metabolism	Function.unknown	-0.854313612	0
Peptostreptococcaceae_unclassified	Mycoplasma_unclassified	0.350289762	0		Secretion.system	Function.unknown	0.948294103	0
Morganella_unclassified	Mycoplasma_unclassified	0.571308315	0		DNA.repair.and.recombination.proteins	Chromosome	0.858618081	0
Clostridium_colicanis	Mycoplasma_unclassified	0.424987525	0		Purine.metabolism	Chromosome	0.832840145	0
Lachnospiraceae_unclassified	Lachnospiraceae_uncultured_bacterium	0.62134552	0		Ribosome	Chromosome	0.843387961	0
Bacteroides_unclassified	Lachnospiraceae_uncultured_bacterium	0.603711128	0		Two_component.system	Chromosome	-0.767778218	0
Candidatus_Hepatincola_uncultured_alpha_proteobacterium	Lachnospiraceae_uncultured_bacterium	-0.357144386	0		Pyrimidine.metabolism	Chromosome	0.832045317	0
Ruminococcaceae_unclassified	Lachnospiraceae_uncultured_bacterium	0.74322027	0		Secretion.system	Chromosome	-0.800994694	0
Parabacteroides_unclassified	Lachnospiraceae_uncultured_bacterium	0.591683805	0		Function.unknown	Chromosome	-0.867640078	0
Peptostreptococcaceae_unclassified	Lachnospiraceae_uncultured_bacterium	-0.392817408	0		DNA.repair.and.recombination.proteins	Amino.acid.related.enzymes	0.943565905	0
Lachnospiraceae_unclassified	Alistipes_unclassified	0.896839738	0		Purine.metabolism	Amino.acid.related.enzymes	0.875347137	0
Bacteroides_unclassified	Alistipes_unclassified	0.960126042	0		Ribosome	Amino.acid.related.enzymes	0.954606235	0
Lactococcus_unclassified	Alistipes_unclassified	-0.404757082	0		Two_component.system	Amino.acid.related.enzymes	-0.929332197	0
Ruminococcaceae_unclassified	Alistipes_unclassified	0.868387461	0		Pyrimidine.metabolism	Amino.acid.related.enzymes	0.911314487	0
Parabacteroides_unclassified	Alistipes_unclassified	0.868356049	0		Secretion.system	Amino.acid.related.enzymes	-0.922284365	0
Peptostreptococcaceae_unclassified	Alistipes_unclassified	-0.702319324	0		Function.unknown	Amino.acid.related.enzymes	-0.929617405	0
Morganella_unclassified	Alistipes_unclassified	-0.73603946	0		Chromosome	Amino.acid.related.enzymes	0.842566073	0
Clostridium_colicanis	Alistipes_unclassified	-0.564263046	0		DNA.repair.and.recombination.proteins	Ribosome.Biogenesis	0.918723226	0
Mycoplasma_unclassified	Alistipes_unclassified	-0.567382395	0		Purine.metabolism	Ribosome.Biogenesis	0.932054996	0
Lachnospiraceae_uncultured_bacterium	Alistipes_unclassified	0.474308938	0		Ribosome	Ribosome.Biogenesis	0.885877132	0
Lachnospiraceae_unclassified	Anaerotruncus_unclassified	0.86484462	0		Two_component.system	Ribosome.Biogenesis	-0.813000679	0
Bacteroides_unclassified	Anaerotruncus_unclassified	0.887532175	0		Pyrimidine.metabolism	Ribosome.Biogenesis	0.874936938	0
Candidatus_Hepatincola_uncultured_alpha_proteobacterium	Anaerotruncus_unclassified	-0.347137362	0		Secretion.system	Ribosome.Biogenesis	-0.645059943	0
Ruminococcaceae_unclassified	Anaerotruncus_unclassified	0.900984466	0		Function.unknown	Ribosome.Biogenesis	-0.662922084	0
Parabacteroides_unclassified	Anaerotruncus_unclassified	0.794556379	0		Chromosome	Ribosome.Biogenesis	0.755127847	0
Peptostreptococcaceae_unclassified	Anaerotruncus_unclassified	-0.634727836	0		Amino.acid.related.enzymes	Ribosome.Biogenesis	0.784763038	0
Morganella_unclassified	Anaerotruncus_unclassified	-0.508235633	0		ABC.transporters	Other.ion_coupled.transporters	0.638958931	0
Clostridium_colicanis	Anaerotruncus_unclassified	-0.464983165	0		Transcription.factors	Other.ion_coupled.transporters	0.534740686	0
Lachnospiraceae_uncultured_bacterium	Anaerotruncus_unclassified	0.831546426	0		Transporters	Amino.sugar.and.nucleotide.sugar.metabolism	0.90993607	0
Alistipes_unclassified	Anaerotruncus_unclassified	0.83635509	0		ABC.transporters	Amino.sugar.and.nucleotide.sugar.metabolism	0.497168094	0
Lachnospiraceae_unclassified	Erysipelotrichaceae_unclassified	0.669994116	0		General.function.prediction.only	Amino.sugar.and.nucleotide.sugar.metabolism	0.614023864	0
Bacteroides_unclassified	Erysipelotrichaceae_unclassified	0.823958039	0		DNA.repair.and.recombination.proteins	Amino.sugar.and.nucleotide.sugar.metabolism	0.561942518	0
Candidatus_Hepatincola_uncultured_alpha_proteobacterium	Erysipelotrichaceae_unclassified	-0.409339756	0		Purine.metabolism	Amino.sugar.and.nucleotide.sugar.metabolism	0.583029866	0
Ruminococcaceae_unclassified	Erysipelotrichaceae_unclassified	0.791159928	0		Ribosome	Amino.sugar.and.nucleotide.sugar.metabolism	0.592134476	0
Parabacteroides_unclassified	Erysipelotrichaceae_unclassified	0.776093841	0		Transcription.factors	Amino.sugar.and.nucleotide.sugar.metabolism	0.65824002	0
Peptostreptococcaceae_unclassified	Erysipelotrichaceae_unclassified	-0.437160492	0		Peptidases	Amino.sugar.and.nucleotide.sugar.metabolism	0.642479479	0
Morganella_unclassified	Erysipelotrichaceae_unclassified	-0.340459704	0		Two_component.system	Amino.sugar.and.nucleotide.sugar.metabolism	-0.672670841	0
Lachnospiraceae_uncultured_bacterium	Erysipelotrichaceae_unclassified	0.818649173	0		Pyrimidine.metabolism	Amino.sugar.and.nucleotide.sugar.metabolism	0.697392881	0
Alistipes_unclassified	Erysipelotrichaceae_unclassified	0.723958135	0		Secretion.system	Amino.sugar.and.nucleotide.sugar.metabolism	-0.779581666	0
Anaerotruncus_unclassified	Erysipelotrichaceae_unclassified	0.869784713	0		Function.unknown	Amino.sugar.and.nucleotide.sugar.metabolism	-0.704509199	0
Lachnospiraceae_unclassified	Clostridium_perfringens	-0.86203897	0		Chromosome	Amino.sugar.and.nucleotide.sugar.metabolism	0.575632453	0
Bacteroides_unclassified	Clostridium_perfringens	-0.754301012	0		Amino.acid.related.enzymes	Amino.sugar.and.nucleotide.sugar.metabolism	0.63052237	0
Ruminococcaceae_unclassified	Clostridium_perfringens	-0.850377917	0		DNA.repair.and.recombination.proteins	Bacterial.motility.proteins	-0.884034336	0
Parabacteroides_unclassified	Clostridium_perfringens	-0.691547692	0		Purine.metabolism	Bacterial.motility.proteins	-0.788145423	0
Peptostreptococcaceae_unclassified	Clostridium_perfringens	0.816758871	0		Ribosome	Bacterial.motility.proteins	-0.853555262	0
Morganella_unclassified	Clostridium_perfringens	0.869386673	0		Two_component.system	Bacterial.motility.proteins	0.788652837	0
Clostridium_colicanis	Clostridium_perfringens	0.569985628	0		Pyrimidine.metabolism	Bacterial.motility.proteins	-0.811249435	0
Mycoplasma_unclassified	Clostridium_perfringens	0.433260173	0		Secretion.system	Bacterial.motility.proteins	0.708569407	0
Lachnospiraceae_uncultured_bacterium	Clostridium_perfringens	-0.409092784	0		Function.unknown	Bacterial.motility.proteins	0.650935471	0
Alistipes_unclassified	Clostridium_perfringens	-0.819236517	0		Chromosome	Bacterial.motility.proteins	-0.637485802	0
Anaerotruncus_unclassified	Clostridium_perfringens	-0.694671392	0		Amino.acid.related.enzymes	Bacterial.motility.proteins	-0.806562185	0
Erysipelotrichaceae_unclassified	Clostridium_perfringens	-0.479373872	0		Ribosome.Biogenesis	Bacterial.motility.proteins	-0.847837806	0
Lachnospiraceae_unclassified	Brevibacillus_agri	-0.321112752	0		General.function.prediction.only	Others	0.673747063	0
Lactococcus_unclassified	Brevibacillus_agri	0.411692411	0		Transcription.factors	Others	0.548816085	0
Ruminococcaceae_unclassified	Brevibacillus_agri	-0.332789451	0		Peptidases	Others	0.539440155	0
Peptostreptococcaceae_unclassified	Brevibacillus_agri	0.374961823	0		Bacterial.motility.proteins	Others	0.554677784	0
Morganella_unclassified	Brevibacillus_agri	0.650943458	0		Transporters	Arginine.and.proline.metabolism	0.585358679	0
Clostridium_colicanis	Brevibacillus_agri	0.639437199	0		ABC.transporters	Arginine.and.proline.metabolism	0.569764733	0
Mycoplasma_unclassified	Brevibacillus_agri	0.695193708	0		Secretion.system	Arginine.and.proline.metabolism	-0.55016166	0
Alistipes_unclassified	Brevibacillus_agri	-0.415918559	0		Function.unknown	Arginine.and.proline.metabolism	-0.456503719	0
Clostridium_perfringens	Brevibacillus_agri	0.578904331	0		Amino.sugar.and.nucleotide.sugar.metabolism	Arginine.and.proline.metabolism	0.564608455	0
Lachnospiraceae_unclassified	Ureaplasma_unclassified	0.544111729	0		Transporters	Glycolysis...Gluconeogenesis	0.783114433	0
Bacteroides_unclassified	Ureaplasma_unclassified	0.398272038	0		General.function.prediction.only	Glycolysis...Gluconeogenesis	0.514091372	0
Lactococcus_unclassified	Ureaplasma_unclassified	-0.302803695	0		DNA.repair.and.recombination.proteins	Glycolysis...Gluconeogenesis	0.716072798	0
Candidatus_Hepatincola_uncultured_alpha_proteobacterium	Ureaplasma_unclassified	0.456482887	0		Purine.metabolism	Glycolysis...Gluconeogenesis	0.718916774	0
Ruminococcaceae_unclassified	Ureaplasma_unclassified	0.484394819	0		Ribosome	Glycolysis...Gluconeogenesis	0.73375845	0
Parabacteroides_unclassified	Ureaplasma_unclassified	0.443102926	0		Transcription.factors	Glycolysis...Gluconeogenesis	0.468956143	0
Peptostreptococcaceae_unclassified	Ureaplasma_unclassified	-0.473559886	0		Two_component.system	Glycolysis...Gluconeogenesis	-0.77343297	0
Morganella_unclassified	Ureaplasma_unclassified	-0.581738234	0		Pyrimidine.metabolism	Glycolysis...Gluconeogenesis	0.811872602	0
Clostridium_colicanis	Ureaplasma_unclassified	-0.358973503	0		Secretion.system	Glycolysis...Gluconeogenesis	-0.775685966	0
Mycoplasma_unclassified	Ureaplasma_unclassified	-0.458157301	0		Function.unknown	Glycolysis...Gluconeogenesis	-0.671175301	0
Alistipes_unclassified	Ureaplasma_unclassified	0.502043068	0		Chromosome	Glycolysis...Gluconeogenesis	0.533827305	0
Clostridium_perfringens	Ureaplasma_unclassified	-0.688227654	0		Amino.acid.related.enzymes	Glycolysis...Gluconeogenesis	0.69472605	0
Brevibacillus_agri	Ureaplasma_unclassified	-0.521329403	0		Ribosome.Biogenesis	Glycolysis...Gluconeogenesis	0.681391656	0
Peptostreptococcaceae_unclassified	Proteobacteria_unclassified	0.317427903	0		Amino.sugar.and.nucleotide.sugar.metabolism	Glycolysis...Gluconeogenesis	0.87557292	0
Morganella_unclassified	Proteobacteria_unclassified	0.520617306	0		Bacterial.motility.proteins	Glycolysis...Gluconeogenesis	-0.608307719	0
Clostridium_colicanis	Proteobacteria_unclassified	0.666893184	0		DNA.repair.and.recombination.proteins	Pyruvate.metabolism	0.686231136	0
Clostridium_perfringens	Proteobacteria_unclassified	0.405201703	0		Purine.metabolism	Pyruvate.metabolism	0.569348156	0
Brevibacillus_agri	Proteobacteria_unclassified	0.395751029	0		Ribosome	Pyruvate.metabolism	0.663016677	0
Lachnospiraceae_unclassified	Pseudomonas_unclassified	-0.524547219	0		Transcription.factors	Pyruvate.metabolism	-0.565021157	0
Bacteroides_unclassified	Pseudomonas_unclassified	-0.463055372	0		Peptidases	Pyruvate.metabolism	-0.66016227	0
Lactococcus_unclassified	Pseudomonas_unclassified	0.302519768	0		Two_component.system	Pyruvate.metabolism	-0.61081624	0
Ruminococcaceae_unclassified	Pseudomonas_unclassified	-0.499289364	0		Pyrimidine.metabolism	Pyruvate.metabolism	0.567293525	0
Parabacteroides_unclassified	Pseudomonas_unclassified	-0.417299479	0		Secretion.system	Pyruvate.metabolism	-0.496331364	0
Peptostreptococcaceae_unclassified	Pseudomonas_unclassified	0.539243162	0		Function.unknown	Pyruvate.metabolism	-0.457057983	0
Morganella_unclassified	Pseudomonas_unclassified	0.83921206	0		Amino.acid.related.enzymes	Pyruvate.metabolism	0.655584097	0
Clostridium_colicanis	Pseudomonas_unclassified	0.747483432	0		Ribosome.Biogenesis	Pyruvate.metabolism	0.652983129	0
Mycoplasma_unclassified	Pseudomonas_unclassified	0.622576416	0		Bacterial.motility.proteins	Pyruvate.metabolism	-0.890264869	0
Alistipes_unclassified	Pseudomonas_unclassified	-0.596396387	0		Others	Pyruvate.metabolism	-0.621145368	0
Anaerotruncus_unclassified	Pseudomonas_unclassified	-0.306488365	0		Transporters	Oxidative.phosphorylation	-0.638579369	0
Clostridium_perfringens	Pseudomonas_unclassified	0.779194772	0		General.function.prediction.only	Oxidative.phosphorylation	-0.785481632	0
Brevibacillus_agri	Pseudomonas_unclassified	0.898005307	0		Transcription.factors	Oxidative.phosphorylation	-0.858887494	0
Ureaplasma_unclassified	Pseudomonas_unclassified	-0.670860887	0		Peptidases	Oxidative.phosphorylation	-0.713056207	0
Proteobacteria_unclassified	Pseudomonas_unclassified	0.587822318	0		Amino.sugar.and.nucleotide.sugar.metabolism	Oxidative.phosphorylation	-0.620603919	0
Lachnospiraceae_unclassified	Akkermansia_unclassified	0.519488931	0		Others	Oxidative.phosphorylation	-0.741884053	0
Bacteroides_unclassified	Akkermansia_unclassified	0.722150505	0		Glycolysis...Gluconeogenesis	Oxidative.phosphorylation	-0.57549262	0
Candidatus_Hepatincola_uncultured_alpha_proteobacterium	Akkermansia_unclassified	-0.537275553	0		DNA.repair.and.recombination.proteins	Aminoacyl_tRNA.biosynthesis	0.964343727	0
Ruminococcaceae_unclassified	Akkermansia_unclassified	0.649214864	0		Purine.metabolism	Aminoacyl_tRNA.biosynthesis	0.899750829	0
Parabacteroides_unclassified	Akkermansia_unclassified	0.632478952	0		Ribosome	Aminoacyl_tRNA.biosynthesis	0.98168993	0
Peptostreptococcaceae_unclassified	Akkermansia_unclassified	-0.369979352	0		Two_component.system	Aminoacyl_tRNA.biosynthesis	-0.929147661	0
Lachnospiraceae_uncultured_bacterium	Akkermansia_unclassified	0.779543161	0		Pyrimidine.metabolism	Aminoacyl_tRNA.biosynthesis	0.941318691	0
Alistipes_unclassified	Akkermansia_unclassified	0.607418776	0		Secretion.system	Aminoacyl_tRNA.biosynthesis	-0.882249594	0
Anaerotruncus_unclassified	Akkermansia_unclassified	0.802918971	0		Function.unknown	Aminoacyl_tRNA.biosynthesis	-0.861386299	0
Erysipelotrichaceae_unclassified	Akkermansia_unclassified	0.943488419	0		Chromosome	Aminoacyl_tRNA.biosynthesis	0.783980787	0
Clostridium_perfringens	Akkermansia_unclassified	-0.343972176	0		Amino.acid.related.enzymes	Aminoacyl_tRNA.biosynthesis	0.933765233	0
Ruminococcaceae_unclassified	Alistipes_uncultured_bacterium	0.347027898	0		Ribosome.Biogenesis	Aminoacyl_tRNA.biosynthesis	0.836695254	0
Mycoplasma_unclassified	Alistipes_uncultured_bacterium	0.31973657	0		Other.ion_coupled.transporters	Aminoacyl_tRNA.biosynthesis	-0.500135243	0
Lachnospiraceae_uncultured_bacterium	Alistipes_uncultured_bacterium	0.723104358	0		Amino.sugar.and.nucleotide.sugar.metabolism	Aminoacyl_tRNA.biosynthesis	0.562182963	0
Anaerotruncus_unclassified	Alistipes_uncultured_bacterium	0.502283514	0		Bacterial.motility.proteins	Aminoacyl_tRNA.biosynthesis	-0.842852414	0
Erysipelotrichaceae_unclassified	Alistipes_uncultured_bacterium	0.571394742	0		Glycolysis...Gluconeogenesis	Aminoacyl_tRNA.biosynthesis	0.72504878	0
Brevibacillus_agri	Alistipes_uncultured_bacterium	0.366344124	0		Pyruvate.metabolism	Aminoacyl_tRNA.biosynthesis	0.680867136	0
Ureaplasma_unclassified	Alistipes_uncultured_bacterium	-0.30395785	0		Transporters	Methane.metabolism	0.808711708	0
Proteobacteria_unclassified	Alistipes_uncultured_bacterium	0.469048589	0		ABC.transporters	Methane.metabolism	0.493220001	0
Pseudomonas_unclassified	Alistipes_uncultured_bacterium	0.391869813	0		DNA.repair.and.recombination.proteins	Methane.metabolism	0.646115065	0
Akkermansia_unclassified	Alistipes_uncultured_bacterium	0.669167459	0		Purine.metabolism	Methane.metabolism	0.571630239	0
Morganella_unclassified	Cetobacterium_uncultured_bacterium	0.754947603	0		Ribosome	Methane.metabolism	0.657168567	0
Mycoplasma_unclassified	Cetobacterium_uncultured_bacterium	0.344849646	0		Two_component.system	Methane.metabolism	-0.638154864	0
Clostridium_perfringens	Cetobacterium_uncultured_bacterium	0.468665093	0		Pyrimidine.metabolism	Methane.metabolism	0.677344501	0
Brevibacillus_agri	Cetobacterium_uncultured_bacterium	0.363325655	0		Secretion.system	Methane.metabolism	-0.862592041	0
Ureaplasma_unclassified	Cetobacterium_uncultured_bacterium	-0.373434007	0		Function.unknown	Methane.metabolism	-0.874146163	0
Proteobacteria_unclassified	Cetobacterium_uncultured_bacterium	0.509918272	0		Chromosome	Methane.metabolism	0.757634163	0
Pseudomonas_unclassified	Cetobacterium_uncultured_bacterium	0.521455586	0		Amino.acid.related.enzymes	Methane.metabolism	0.755087316	0
Alistipes_uncultured_bacterium	Cetobacterium_uncultured_bacterium	0.549134254	0		Ribosome.Biogenesis	Methane.metabolism	0.47785756	0
Lachnospiraceae_unclassified	Rikenellaceae_unclassified	0.908425629	0		Amino.sugar.and.nucleotide.sugar.metabolism	Methane.metabolism	0.83770442	0
Bacteroides_unclassified	Rikenellaceae_unclassified	0.923796535	0		Arginine.and.proline.metabolism	Methane.metabolism	0.671089709	0
Lactococcus_unclassified	Rikenellaceae_unclassified	-0.49712801	0		Glycolysis...Gluconeogenesis	Methane.metabolism	0.708297133	0
Ruminococcaceae_unclassified	Rikenellaceae_unclassified	0.867842734	0		Aminoacyl_tRNA.biosynthesis	Methane.metabolism	0.632338345	0
Parabacteroides_unclassified	Rikenellaceae_unclassified	0.894030273	0		DNA.repair.and.recombination.proteins	DNA.replication.proteins	0.986367822	0
Peptostreptococcaceae_unclassified	Rikenellaceae_unclassified	-0.675957799	0		Purine.metabolism	DNA.replication.proteins	0.948292851	0
Morganella_unclassified	Rikenellaceae_unclassified	-0.691695333	0		Ribosome	DNA.replication.proteins	0.978414476	0
Clostridium_colicanis	Rikenellaceae_unclassified	-0.577005029	0		Two_component.system	DNA.replication.proteins	-0.941272557	0
Mycoplasma_unclassified	Rikenellaceae_unclassified	-0.60240525	0		Pyrimidine.metabolism	DNA.replication.proteins	0.965175271	0
Lachnospiraceae_uncultured_bacterium	Rikenellaceae_unclassified	0.472807378	0		Secretion.system	DNA.replication.proteins	-0.888218641	0
Alistipes_unclassified	Rikenellaceae_unclassified	0.954213977	0		Function.unknown	DNA.replication.proteins	-0.891624868	0
Anaerotruncus_unclassified	Rikenellaceae_unclassified	0.794814587	0		Chromosome	DNA.replication.proteins	0.887904048	0
Erysipelotrichaceae_unclassified	Rikenellaceae_unclassified	0.661618769	0		Amino.acid.related.enzymes	DNA.replication.proteins	0.961356938	0
Clostridium_perfringens	Rikenellaceae_unclassified	-0.791288793	0		Ribosome.Biogenesis	DNA.replication.proteins	0.885212064	0
Brevibacillus_agri	Rikenellaceae_unclassified	-0.37189129	0		Amino.sugar.and.nucleotide.sugar.metabolism	DNA.replication.proteins	0.606598973	0
Ureaplasma_unclassified	Rikenellaceae_unclassified	0.571697414	0		Bacterial.motility.proteins	DNA.replication.proteins	-0.861121774	0
Pseudomonas_unclassified	Rikenellaceae_unclassified	-0.565652549	0		Glycolysis...Gluconeogenesis	DNA.replication.proteins	0.708836019	0
Akkermansia_unclassified	Rikenellaceae_unclassified	0.503154516	0		Pyruvate.metabolism	DNA.replication.proteins	0.656161368	0
Lachnospiraceae_unclassified	Coprobacillus_uncultured_bacterium	0.731146574	0		Aminoacyl_tRNA.biosynthesis	DNA.replication.proteins	0.944258928	0
Bacteroides_unclassified	Coprobacillus_uncultured_bacterium	0.733810186	0		Methane.metabolism	DNA.replication.proteins	0.699641526	0
Ruminococcaceae_unclassified	Coprobacillus_uncultured_bacterium	0.789283454	0		Transporters	Carbon.fixation.pathways.in.prokaryotes	-0.77582562	0
Parabacteroides_unclassified	Coprobacillus_uncultured_bacterium	0.734462202	0		ABC.transporters	Carbon.fixation.pathways.in.prokaryotes	-0.468099654	0
Peptostreptococcaceae_unclassified	Coprobacillus_uncultured_bacterium	-0.728963137	0		General.function.prediction.only	Carbon.fixation.pathways.in.prokaryotes	-0.585359752	0
Morganella_unclassified	Coprobacillus_uncultured_bacterium	-0.473155081	0		DNA.repair.and.recombination.proteins	Carbon.fixation.pathways.in.prokaryotes	-0.551536739	0
Mycoplasma_unclassified	Coprobacillus_uncultured_bacterium	-0.322530478	0		Purine.metabolism	Carbon.fixation.pathways.in.prokaryotes	-0.5526371	0
Lachnospiraceae_uncultured_bacterium	Coprobacillus_uncultured_bacterium	0.591369748	0		Ribosome	Carbon.fixation.pathways.in.prokaryotes	-0.574145436	0
Alistipes_unclassified	Coprobacillus_uncultured_bacterium	0.695911825	0		Transcription.factors	Carbon.fixation.pathways.in.prokaryotes	-0.54988718	0
Anaerotruncus_unclassified	Coprobacillus_uncultured_bacterium	0.675569117	0		Two_component.system	Carbon.fixation.pathways.in.prokaryotes	0.571306884	0
Erysipelotrichaceae_unclassified	Coprobacillus_uncultured_bacterium	0.697246313	0		Pyrimidine.metabolism	Carbon.fixation.pathways.in.prokaryotes	-0.672260761	0
Clostridium_perfringens	Coprobacillus_uncultured_bacterium	-0.69783777	0		Secretion.system	Carbon.fixation.pathways.in.prokaryotes	0.67977196	0
Ureaplasma_unclassified	Coprobacillus_uncultured_bacterium	0.365589827	0		Function.unknown	Carbon.fixation.pathways.in.prokaryotes	0.539443851	0
Akkermansia_unclassified	Coprobacillus_uncultured_bacterium	0.631064832	0		Chromosome	Carbon.fixation.pathways.in.prokaryotes	-0.4619883	0
Alistipes_uncultured_bacterium	Coprobacillus_uncultured_bacterium	0.41836974	0		Amino.acid.related.enzymes	Carbon.fixation.pathways.in.prokaryotes	-0.493966669	0
Rikenellaceae_unclassified	Coprobacillus_uncultured_bacterium	0.658544838	0		Ribosome.Biogenesis	Carbon.fixation.pathways.in.prokaryotes	-0.486367673	0
Lachnospiraceae_unclassified	Rikenella_uncultured_bacterium	0.853171766	0		Amino.sugar.and.nucleotide.sugar.metabolism	Carbon.fixation.pathways.in.prokaryotes	-0.822051346	0
Bacteroides_unclassified	Rikenella_uncultured_bacterium	0.807589948	0		Glycolysis...Gluconeogenesis	Carbon.fixation.pathways.in.prokaryotes	-0.867058992	0
Ruminococcaceae_unclassified	Rikenella_uncultured_bacterium	0.835262895	0		Oxidative.phosphorylation	Carbon.fixation.pathways.in.prokaryotes	0.592289209	0
Parabacteroides_unclassified	Rikenella_uncultured_bacterium	0.775874972	0		Aminoacyl_tRNA.biosynthesis	Carbon.fixation.pathways.in.prokaryotes	-0.598332584	0
Peptostreptococcaceae_unclassified	Rikenella_uncultured_bacterium	-0.610643625	0		Methane.metabolism	Carbon.fixation.pathways.in.prokaryotes	-0.630082726	0
Morganella_unclassified	Rikenella_uncultured_bacterium	-0.599444687	0		DNA.replication.proteins	Carbon.fixation.pathways.in.prokaryotes	-0.534330428	0
Clostridium_colicanis	Rikenella_uncultured_bacterium	-0.337647527	0		Transporters	Butanoate.metabolism	-0.910966814	0
Lachnospiraceae_uncultured_bacterium	Rikenella_uncultured_bacterium	0.504032791	0		ABC.transporters	Butanoate.metabolism	-0.663396716	0
Alistipes_unclassified	Rikenella_uncultured_bacterium	0.795808733	0		DNA.repair.and.recombination.proteins	Butanoate.metabolism	-0.578974009	0
Anaerotruncus_unclassified	Rikenella_uncultured_bacterium	0.72827071	0		Purine.metabolism	Butanoate.metabolism	-0.556117475	0
Erysipelotrichaceae_unclassified	Rikenella_uncultured_bacterium	0.541980624	0		Ribosome	Butanoate.metabolism	-0.567605615	0
Clostridium_perfringens	Rikenella_uncultured_bacterium	-0.802581668	0		Transcription.factors	Butanoate.metabolism	-0.581832826	0
Ureaplasma_unclassified	Rikenella_uncultured_bacterium	0.567147315	0		Peptidases	Butanoate.metabolism	-0.499211788	0
Pseudomonas_unclassified	Rikenella_uncultured_bacterium	-0.424463391	0		Two_component.system	Butanoate.metabolism	0.533734679	0
Akkermansia_unclassified	Rikenella_uncultured_bacterium	0.447666615	0		Pyrimidine.metabolism	Butanoate.metabolism	-0.639588296	0
Rikenellaceae_unclassified	Rikenella_uncultured_bacterium	0.795608521	0		Secretion.system	Butanoate.metabolism	0.717506289	0
Coprobacillus_uncultured_bacterium	Rikenella_uncultured_bacterium	0.726342201	0		Function.unknown	Butanoate.metabolism	0.652348042	0
Lachnospiraceae_unclassified	Odoribacter_uncultured_bacterium	0.77333039	0		Chromosome	Butanoate.metabolism	-0.635633051	0
Bacteroides_unclassified	Odoribacter_uncultured_bacterium	0.764862716	0		Amino.acid.related.enzymes	Butanoate.metabolism	-0.600987792	0
Ruminococcaceae_unclassified	Odoribacter_uncultured_bacterium	0.768215597	0		Ribosome.Biogenesis	Butanoate.metabolism	-0.522264481	0
Parabacteroides_unclassified	Odoribacter_uncultured_bacterium	0.674520791	0		Amino.sugar.and.nucleotide.sugar.metabolism	Butanoate.metabolism	-0.885183394	0
Peptostreptococcaceae_unclassified	Odoribacter_uncultured_bacterium	-0.598263919	0		Arginine.and.proline.metabolism	Butanoate.metabolism	-0.5720222	0
Morganella_unclassified	Odoribacter_uncultured_bacterium	-0.306165487	0		Glycolysis...Gluconeogenesis	Butanoate.metabolism	-0.814851165	0
Clostridium_colicanis	Odoribacter_uncultured_bacterium	-0.339252442	0		Aminoacyl_tRNA.biosynthesis	Butanoate.metabolism	-0.527004123	0
Lachnospiraceae_uncultured_bacterium	Odoribacter_uncultured_bacterium	0.733616114	0		Methane.metabolism	Butanoate.metabolism	-0.878755212	0
Alistipes_unclassified	Odoribacter_uncultured_bacterium	0.723701656	0		DNA.replication.proteins	Butanoate.metabolism	-0.602496743	0
Anaerotruncus_unclassified	Odoribacter_uncultured_bacterium	0.842371225	0		Carbon.fixation.pathways.in.prokaryotes	Butanoate.metabolism	0.785323918	0
Erysipelotrichaceae_unclassified	Odoribacter_uncultured_bacterium	0.710179746	0		DNA.repair.and.recombination.proteins	Alanine_aspartate.and.glutamate.metabolism	0.913630545	0
Clostridium_perfringens	Odoribacter_uncultured_bacterium	-0.5685727	0		Purine.metabolism	Alanine_aspartate.and.glutamate.metabolism	0.814536929	0
Akkermansia_unclassified	Odoribacter_uncultured_bacterium	0.675451338	0		Ribosome	Alanine_aspartate.and.glutamate.metabolism	0.924633682	0
Alistipes_uncultured_bacterium	Odoribacter_uncultured_bacterium	0.55033195	0		Two_component.system	Alanine_aspartate.and.glutamate.metabolism	-0.880992711	0
Rikenellaceae_unclassified	Odoribacter_uncultured_bacterium	0.756167352	0		Pyrimidine.metabolism	Alanine_aspartate.and.glutamate.metabolism	0.865728199	0
Coprobacillus_uncultured_bacterium	Odoribacter_uncultured_bacterium	0.628958404	0		Secretion.system	Alanine_aspartate.and.glutamate.metabolism	-0.887504101	0
Rikenella_uncultured_bacterium	Odoribacter_uncultured_bacterium	0.745664716	0		Function.unknown	Alanine_aspartate.and.glutamate.metabolism	-0.85973537	0
Lachnospiraceae_unclassified	Acinetobacter_unclassified	-0.516271889	0		Chromosome	Alanine_aspartate.and.glutamate.metabolism	0.780624688	0
Bacteroides_unclassified	Acinetobacter_unclassified	-0.471487015	0		Amino.acid.related.enzymes	Alanine_aspartate.and.glutamate.metabolism	0.943944871	0
Lactococcus_unclassified	Acinetobacter_unclassified	0.306800246	0		Ribosome.Biogenesis	Alanine_aspartate.and.glutamate.metabolism	0.718528926	0
Ruminococcaceae_unclassified	Acinetobacter_unclassified	-0.492764056	0		Other.ion_coupled.transporters	Alanine_aspartate.and.glutamate.metabolism	-0.549583912	0
Parabacteroides_unclassified	Acinetobacter_unclassified	-0.424180776	0		Amino.sugar.and.nucleotide.sugar.metabolism	Alanine_aspartate.and.glutamate.metabolism	0.486640424	0
Peptostreptococcaceae_unclassified	Acinetobacter_unclassified	0.525025845	0		Bacterial.motility.proteins	Alanine_aspartate.and.glutamate.metabolism	-0.834365964	0
Morganella_unclassified	Acinetobacter_unclassified	0.838233232	0		Glycolysis...Gluconeogenesis	Alanine_aspartate.and.glutamate.metabolism	0.585895002	0
Clostridium_colicanis	Acinetobacter_unclassified	0.757834196	0		Pyruvate.metabolism	Alanine_aspartate.and.glutamate.metabolism	0.726271272	0
Mycoplasma_unclassified	Acinetobacter_unclassified	0.625719309	0		Aminoacyl_tRNA.biosynthesis	Alanine_aspartate.and.glutamate.metabolism	0.942454278	0
Alistipes_unclassified	Acinetobacter_unclassified	-0.601795316	0		Methane.metabolism	Alanine_aspartate.and.glutamate.metabolism	0.628141582	0
Anaerotruncus_unclassified	Acinetobacter_unclassified	-0.308359265	0		DNA.replication.proteins	Alanine_aspartate.and.glutamate.metabolism	0.918188035	0
Clostridium_perfringens	Acinetobacter_unclassified	0.769253731	0		Butanoate.metabolism	Alanine_aspartate.and.glutamate.metabolism	-0.458575815	0
Brevibacillus_agri	Acinetobacter_unclassified	0.895599246	0		Transporters	Cysteine.and.methionine.metabolism	0.910795271	0
Ureaplasma_unclassified	Acinetobacter_unclassified	-0.664125919	0		ABC.transporters	Cysteine.and.methionine.metabolism	0.572832346	0
Proteobacteria_unclassified	Acinetobacter_unclassified	0.592341959	0		General.function.prediction.only	Cysteine.and.methionine.metabolism	0.581017613	0
Pseudomonas_unclassified	Acinetobacter_unclassified	0.997762442	0		Transcription.factors	Cysteine.and.methionine.metabolism	0.825650632	0
Alistipes_uncultured_bacterium	Acinetobacter_unclassified	0.404435277	0		Peptidases	Cysteine.and.methionine.metabolism	0.859181583	0
Cetobacterium_uncultured_bacterium	Acinetobacter_unclassified	0.520776629	0		Secretion.system	Cysteine.and.methionine.metabolism	-0.513220131	0
Rikenellaceae_unclassified	Acinetobacter_unclassified	-0.570510209	0		Function.unknown	Cysteine.and.methionine.metabolism	-0.526482761	0
Rikenella_uncultured_bacterium	Acinetobacter_unclassified	-0.418544948	0		Amino.sugar.and.nucleotide.sugar.metabolism	Cysteine.and.methionine.metabolism	0.879426777	0
Lachnospiraceae_unclassified	Bacteroides_uncultured_bacterium	0.811507702	0		Glycolysis...Gluconeogenesis	Cysteine.and.methionine.metabolism	0.666656196	0
Bacteroides_unclassified	Bacteroides_uncultured_bacterium	0.754489243	0		Oxidative.phosphorylation	Cysteine.and.methionine.metabolism	-0.736102521	0
Ruminococcaceae_unclassified	Bacteroides_uncultured_bacterium	0.762711048	0		Methane.metabolism	Cysteine.and.methionine.metabolism	0.733231127	0
Parabacteroides_unclassified	Bacteroides_uncultured_bacterium	0.738656759	0		Carbon.fixation.pathways.in.prokaryotes	Cysteine.and.methionine.metabolism	-0.637840509	0
Peptostreptococcaceae_unclassified	Bacteroides_uncultured_bacterium	-0.527082205	0		Butanoate.metabolism	Cysteine.and.methionine.metabolism	-0.800214708	0
Morganella_unclassified	Bacteroides_uncultured_bacterium	-0.664624751	0		Transporters	Fructose.and.mannose.metabolism	0.956169307	0
Clostridium_colicanis	Bacteroides_uncultured_bacterium	-0.424150229	0		ABC.transporters	Fructose.and.mannose.metabolism	0.681936085	0
Mycoplasma_unclassified	Bacteroides_uncultured_bacterium	-0.339539081	0		General.function.prediction.only	Fructose.and.mannose.metabolism	0.478884786	0
Lachnospiraceae_uncultured_bacterium	Bacteroides_uncultured_bacterium	0.374483585	0		Transcription.factors	Fructose.and.mannose.metabolism	0.683543026	0
Alistipes_unclassified	Bacteroides_uncultured_bacterium	0.782446384	0		Peptidases	Fructose.and.mannose.metabolism	0.680273354	0
Anaerotruncus_unclassified	Bacteroides_uncultured_bacterium	0.673542321	0		Two_component.system	Fructose.and.mannose.metabolism	-0.474424362	0
Erysipelotrichaceae_unclassified	Bacteroides_uncultured_bacterium	0.424925596	0		Pyrimidine.metabolism	Fructose.and.mannose.metabolism	0.503699958	0
Clostridium_perfringens	Bacteroides_uncultured_bacterium	-0.779460013	0		Secretion.system	Fructose.and.mannose.metabolism	-0.656032264	0
Ureaplasma_unclassified	Bacteroides_uncultured_bacterium	0.713753164	0		Function.unknown	Fructose.and.mannose.metabolism	-0.585085809	0
Proteobacteria_unclassified	Bacteroides_uncultured_bacterium	-0.327571422	0		Amino.acid.related.enzymes	Fructose.and.mannose.metabolism	0.482737809	0
Pseudomonas_unclassified	Bacteroides_uncultured_bacterium	-0.552734196	0		Amino.sugar.and.nucleotide.sugar.metabolism	Fructose.and.mannose.metabolism	0.949313521	0
Cetobacterium_uncultured_bacterium	Bacteroides_uncultured_bacterium	-0.42664519	0		Arginine.and.proline.metabolism	Fructose.and.mannose.metabolism	0.671017647	0
Rikenellaceae_unclassified	Bacteroides_uncultured_bacterium	0.773915887	0		Glycolysis...Gluconeogenesis	Fructose.and.mannose.metabolism	0.785476089	0
Coprobacillus_uncultured_bacterium	Bacteroides_uncultured_bacterium	0.518630266	0		Oxidative.phosphorylation	Fructose.and.mannose.metabolism	-0.552802503	0
Rikenella_uncultured_bacterium	Bacteroides_uncultured_bacterium	0.8220101	0		Methane.metabolism	Fructose.and.mannose.metabolism	0.835377574	0
Odoribacter_uncultured_bacterium	Bacteroides_uncultured_bacterium	0.525814176	0		Carbon.fixation.pathways.in.prokaryotes	Fructose.and.mannose.metabolism	-0.727428436	0
Acinetobacter_unclassified	Bacteroides_uncultured_bacterium	-0.554685593	0		Butanoate.metabolism	Fructose.and.mannose.metabolism	-0.896942854	0
Morganella_unclassified	Clostridium_uncultured_bacterium	0.47133705	0		Cysteine.and.methionine.metabolism	Fructose.and.mannose.metabolism	0.885517478	0
Clostridium_perfringens	Clostridium_uncultured_bacterium	0.364125371	0		Transporters	Replication_recombination.and.repair.proteins	0.778758824	0
Brevibacillus_agri	Clostridium_uncultured_bacterium	0.45101729	0		General.function.prediction.only	Replication_recombination.and.repair.proteins	0.657792509	0
Ureaplasma_unclassified	Clostridium_uncultured_bacterium	-0.471830279	0		DNA.repair.and.recombination.proteins	Replication_recombination.and.repair.proteins	0.548694313	0
Pseudomonas_unclassified	Clostridium_uncultured_bacterium	0.410609543	0		Purine.metabolism	Replication_recombination.and.repair.proteins	0.642326534	0
Akkermansia_unclassified	Clostridium_uncultured_bacterium	0.432783395	0		Ribosome	Replication_recombination.and.repair.proteins	0.543417215	0
Alistipes_uncultured_bacterium	Clostridium_uncultured_bacterium	0.390226096	0		Transcription.factors	Replication_recombination.and.repair.proteins	0.682566404	0
Cetobacterium_uncultured_bacterium	Clostridium_uncultured_bacterium	0.582815588	0		Peptidases	Replication_recombination.and.repair.proteins	0.472800434	0
Acinetobacter_unclassified	Clostridium_uncultured_bacterium	0.399250776	0		Two_component.system	Replication_recombination.and.repair.proteins	-0.557765007	0
Lachnospiraceae_unclassified	Delftia_uncultured_bacterium	-0.548987925	0		Pyrimidine.metabolism	Replication_recombination.and.repair.proteins	0.663544774	0
Bacteroides_unclassified	Delftia_uncultured_bacterium	-0.482326835	0		Secretion.system	Replication_recombination.and.repair.proteins	-0.520891726	0
Ruminococcaceae_unclassified	Delftia_uncultured_bacterium	-0.550838888	0		Chromosome	Replication_recombination.and.repair.proteins	0.475667119	0
Parabacteroides_unclassified	Delftia_uncultured_bacterium	-0.455303609	0		Ribosome.Biogenesis	Replication_recombination.and.repair.proteins	0.626961172	0
Peptostreptococcaceae_unclassified	Delftia_uncultured_bacterium	0.537786424	0		Amino.sugar.and.nucleotide.sugar.metabolism	Replication_recombination.and.repair.proteins	0.796112299	0
Morganella_unclassified	Delftia_uncultured_bacterium	0.844450116	0		Glycolysis...Gluconeogenesis	Replication_recombination.and.repair.proteins	0.858261228	0
Clostridium_colicanis	Delftia_uncultured_bacterium	0.74950856	0		Oxidative.phosphorylation	Replication_recombination.and.repair.proteins	-0.772550285	0
Mycoplasma_unclassified	Delftia_uncultured_bacterium	0.607992172	0		Aminoacyl_tRNA.biosynthesis	Replication_recombination.and.repair.proteins	0.503081501	0
Alistipes_unclassified	Delftia_uncultured_bacterium	-0.595101058	0		Methane.metabolism	Replication_recombination.and.repair.proteins	0.541463912	0
Anaerotruncus_unclassified	Delftia_uncultured_bacterium	-0.339467198	0		DNA.replication.proteins	Replication_recombination.and.repair.proteins	0.533491194	0
Clostridium_perfringens	Delftia_uncultured_bacterium	0.798975706	0		Carbon.fixation.pathways.in.prokaryotes	Replication_recombination.and.repair.proteins	-0.85797435	0
Brevibacillus_agri	Delftia_uncultured_bacterium	0.884951413	0		Butanoate.metabolism	Replication_recombination.and.repair.proteins	-0.802310884	0
Ureaplasma_unclassified	Delftia_uncultured_bacterium	-0.634065807	0		Cysteine.and.methionine.metabolism	Replication_recombination.and.repair.proteins	0.740622461	0
Proteobacteria_unclassified	Delftia_uncultured_bacterium	0.607098043	0		Fructose.and.mannose.metabolism	Replication_recombination.and.repair.proteins	0.703846276	0
Pseudomonas_unclassified	Delftia_uncultured_bacterium	0.984098494	0		Transporters	Phosphotransferase.system..PTS.	0.478612989	0
Alistipes_uncultured_bacterium	Delftia_uncultured_bacterium	0.353413403	0		General.function.prediction.only	Phosphotransferase.system..PTS.	0.635330558	0
Cetobacterium_uncultured_bacterium	Delftia_uncultured_bacterium	0.524801731	0		Transcription.factors	Phosphotransferase.system..PTS.	0.87453568	0
Rikenellaceae_unclassified	Delftia_uncultured_bacterium	-0.566044629	0		Peptidases	Phosphotransferase.system..PTS.	0.804593503	0
Coprobacillus_uncultured_bacterium	Delftia_uncultured_bacterium	-0.331996262	0		Other.ion_coupled.transporters	Phosphotransferase.system..PTS.	0.530651212	0
Rikenella_uncultured_bacterium	Delftia_uncultured_bacterium	-0.45134449	0		Others	Phosphotransferase.system..PTS.	0.782324016	0
Acinetobacter_unclassified	Delftia_uncultured_bacterium	0.978970826	0		Pyruvate.metabolism	Phosphotransferase.system..PTS.	-0.650756121	0
Bacteroides_uncultured_bacterium	Delftia_uncultured_bacterium	-0.542428792	0		Oxidative.phosphorylation	Phosphotransferase.system..PTS.	-0.870491028	0
Clostridium_uncultured_bacterium	Delftia_uncultured_bacterium	0.398671389	0		Cysteine.and.methionine.metabolism	Phosphotransferase.system..PTS.	0.648636222	0
Lachnospiraceae_unclassified	Veillonellaceae_unclassified	0.759832621	0		Replication_recombination.and.repair.proteins	Phosphotransferase.system..PTS.	0.487366229	0
Bacteroides_unclassified	Veillonellaceae_unclassified	0.728706121	0		Transporters	Porphyrin.and.chlorophyll.metabolism	0.625610888	0
Lactococcus_unclassified	Veillonellaceae_unclassified	-0.594467103	0		ABC.transporters	Porphyrin.and.chlorophyll.metabolism	0.461175442	0
Candidatus_Hepatincola_uncultured_alpha_proteobacterium	Veillonellaceae_unclassified	0.306236714	0		General.function.prediction.only	Porphyrin.and.chlorophyll.metabolism	0.469683796	0
Ruminococcaceae_unclassified	Veillonellaceae_unclassified	0.775461614	0		Transcription.factors	Porphyrin.and.chlorophyll.metabolism	0.649647295	0
Parabacteroides_unclassified	Veillonellaceae_unclassified	0.770124018	0		Peptidases	Porphyrin.and.chlorophyll.metabolism	0.909776151	0
Peptostreptococcaceae_unclassified	Veillonellaceae_unclassified	-0.495035291	0		Amino.sugar.and.nucleotide.sugar.metabolism	Porphyrin.and.chlorophyll.metabolism	0.581608236	0
Morganella_unclassified	Veillonellaceae_unclassified	-0.640846491	0		Arginine.and.proline.metabolism	Porphyrin.and.chlorophyll.metabolism	0.470423073	0
Clostridium_colicanis	Veillonellaceae_unclassified	-0.389610142	0		Pyruvate.metabolism	Porphyrin.and.chlorophyll.metabolism	-0.636934876	0
Mycoplasma_unclassified	Veillonellaceae_unclassified	-0.699357986	0		Methane.metabolism	Porphyrin.and.chlorophyll.metabolism	0.498493969	0
Lachnospiraceae_uncultured_bacterium	Veillonellaceae_unclassified	0.309132636	0		Butanoate.metabolism	Porphyrin.and.chlorophyll.metabolism	-0.468279004	0
Alistipes_unclassified	Veillonellaceae_unclassified	0.782760918	0		Cysteine.and.methionine.metabolism	Porphyrin.and.chlorophyll.metabolism	0.73888725	0
Anaerotruncus_unclassified	Veillonellaceae_unclassified	0.562825203	0		Fructose.and.mannose.metabolism	Porphyrin.and.chlorophyll.metabolism	0.634388506	0
Erysipelotrichaceae_unclassified	Veillonellaceae_unclassified	0.486395985	0		Phosphotransferase.system..PTS.	Porphyrin.and.chlorophyll.metabolism	0.542049348	0
Clostridium_perfringens	Veillonellaceae_unclassified	-0.75405097	0		Transcription.factors	Energy.metabolism	0.624665618	0
Brevibacillus_agri	Veillonellaceae_unclassified	-0.565537632	0		Peptidases	Energy.metabolism	0.862082839	0
Ureaplasma_unclassified	Veillonellaceae_unclassified	0.760775268	0		Ribosome.Biogenesis	Energy.metabolism	-0.479402602	0
Pseudomonas_unclassified	Veillonellaceae_unclassified	-0.63384217	0		Bacterial.motility.proteins	Energy.metabolism	0.743910849	0
Rikenellaceae_unclassified	Veillonellaceae_unclassified	0.811344028	0		Others	Energy.metabolism	0.536882281	0
Coprobacillus_uncultured_bacterium	Veillonellaceae_unclassified	0.618339419	0		Pyruvate.metabolism	Energy.metabolism	-0.855732918	0
Rikenella_uncultured_bacterium	Veillonellaceae_unclassified	0.662138104	0		Aminoacyl_tRNA.biosynthesis	Energy.metabolism	-0.466623724	0
Odoribacter_uncultured_bacterium	Veillonellaceae_unclassified	0.448418468	0		Alanine_aspartate.and.glutamate.metabolism	Energy.metabolism	-0.466960698	0
Acinetobacter_unclassified	Veillonellaceae_unclassified	-0.631286144	0		Cysteine.and.methionine.metabolism	Energy.metabolism	0.565185726	0
Bacteroides_uncultured_bacterium	Veillonellaceae_unclassified	0.784833908	0		Phosphotransferase.system..PTS.	Energy.metabolism	0.719948292	0
Clostridium_uncultured_bacterium	Veillonellaceae_unclassified	-0.34745723	0		Porphyrin.and.chlorophyll.metabolism	Energy.metabolism	0.821741104	0
Delftia_uncultured_bacterium	Veillonellaceae_unclassified	-0.634233356	0		Transporters	Translation.proteins	0.499746621	0
Lachnospiraceae_unclassified	Morganella_uncultured_morganella_sp.	-0.607064426	0		General.function.prediction.only	Translation.proteins	0.463147312	0
Bacteroides_unclassified	Morganella_uncultured_morganella_sp.	-0.547679186	0		DNA.repair.and.recombination.proteins	Translation.proteins	0.750610292	0
Ruminococcaceae_unclassified	Morganella_uncultured_morganella_sp.	-0.542340517	0		Purine.metabolism	Translation.proteins	0.877910972	0
Parabacteroides_unclassified	Morganella_uncultured_morganella_sp.	-0.488379478	0		Ribosome	Translation.proteins	0.741262496	0
Peptostreptococcaceae_unclassified	Morganella_uncultured_morganella_sp.	0.671909273	0		Transcription.factors	Translation.proteins	0.470622212	0
Morganella_unclassified	Morganella_uncultured_morganella_sp.	0.976161659	0		Two_component.system	Translation.proteins	-0.739951611	0
Clostridium_colicanis	Morganella_uncultured_morganella_sp.	0.491587758	0		Pyrimidine.metabolism	Translation.proteins	0.802434087	0
Mycoplasma_unclassified	Morganella_uncultured_morganella_sp.	0.509125412	0		Secretion.system	Translation.proteins	-0.586634696	0
Alistipes_unclassified	Morganella_uncultured_morganella_sp.	-0.633613527	0		Function.unknown	Translation.proteins	-0.650681436	0
Anaerotruncus_unclassified	Morganella_uncultured_morganella_sp.	-0.417986572	0		Chromosome	Translation.proteins	0.786141992	0
Clostridium_perfringens	Morganella_uncultured_morganella_sp.	0.821240723	0		Amino.acid.related.enzymes	Translation.proteins	0.657764077	0
Brevibacillus_agri	Morganella_uncultured_morganella_sp.	0.613859773	0		Ribosome.Biogenesis	Translation.proteins	0.81354779	0
Ureaplasma_unclassified	Morganella_uncultured_morganella_sp.	-0.547065735	0		Amino.sugar.and.nucleotide.sugar.metabolism	Translation.proteins	0.605669677	0
Proteobacteria_unclassified	Morganella_uncultured_morganella_sp.	0.549783707	0		Bacterial.motility.proteins	Translation.proteins	-0.474258959	0
Pseudomonas_unclassified	Morganella_uncultured_morganella_sp.	0.797797382	0		Glycolysis...Gluconeogenesis	Translation.proteins	0.638578713	0
Alistipes_uncultured_bacterium	Morganella_uncultured_morganella_sp.	0.35815829	0		Oxidative.phosphorylation	Translation.proteins	-0.561398923	0
Cetobacterium_uncultured_bacterium	Morganella_uncultured_morganella_sp.	0.820254207	0		Aminoacyl_tRNA.biosynthesis	Translation.proteins	0.675263524	0
Rikenellaceae_unclassified	Morganella_uncultured_morganella_sp.	-0.590844154	0		Methane.metabolism	Translation.proteins	0.538639486	0
Coprobacillus_uncultured_bacterium	Morganella_uncultured_morganella_sp.	-0.422722578	0		DNA.replication.proteins	Translation.proteins	0.756166697	0
Rikenella_uncultured_bacterium	Morganella_uncultured_morganella_sp.	-0.520481706	0		Carbon.fixation.pathways.in.prokaryotes	Translation.proteins	-0.562669933	0
Acinetobacter_unclassified	Morganella_uncultured_morganella_sp.	0.795137405	0		Butanoate.metabolism	Translation.proteins	-0.589546204	0
Bacteroides_uncultured_bacterium	Morganella_uncultured_morganella_sp.	-0.584680021	0		Alanine_aspartate.and.glutamate.metabolism	Translation.proteins	0.541044712	0
Clostridium_uncultured_bacterium	Morganella_uncultured_morganella_sp.	0.523051083	0		Cysteine.and.methionine.metabolism	Translation.proteins	0.610935748	0
Delftia_uncultured_bacterium	Morganella_uncultured_morganella_sp.	0.800858378	0		Replication_recombination.and.repair.proteins	Translation.proteins	0.748870671	0
Veillonellaceae_unclassified	Morganella_uncultured_morganella_sp.	-0.538586617	0		Transporters	Chaperones.and.folding.catalysts	-0.611339092	0
Lachnospiraceae_unclassified	Odoribacter_unclassified	0.731736958	0		General.function.prediction.only	Chaperones.and.folding.catalysts	-0.797500908	0
Bacteroides_unclassified	Odoribacter_unclassified	0.720385611	0		Transcription.factors	Chaperones.and.folding.catalysts	-0.78737092	0
Ruminococcaceae_unclassified	Odoribacter_unclassified	0.673183858	0		Peptidases	Chaperones.and.folding.catalysts	-0.678832054	0
Parabacteroides_unclassified	Odoribacter_unclassified	0.541036069	0		Amino.sugar.and.nucleotide.sugar.metabolism	Chaperones.and.folding.catalysts	-0.618317723	0
Peptostreptococcaceae_unclassified	Odoribacter_unclassified	-0.653299987	0		Others	Chaperones.and.folding.catalysts	-0.766416073	0
Morganella_unclassified	Odoribacter_unclassified	-0.305648237	0		Glycolysis...Gluconeogenesis	Chaperones.and.folding.catalysts	-0.569734395	0
Lachnospiraceae_uncultured_bacterium	Odoribacter_unclassified	0.633378625	0		Oxidative.phosphorylation	Chaperones.and.folding.catalysts	0.923046529	0
Alistipes_unclassified	Odoribacter_unclassified	0.743670523	0		Carbon.fixation.pathways.in.prokaryotes	Chaperones.and.folding.catalysts	0.707603395	0
Anaerotruncus_unclassified	Odoribacter_unclassified	0.828722835	0		Cysteine.and.methionine.metabolism	Chaperones.and.folding.catalysts	-0.659316778	0
Erysipelotrichaceae_unclassified	Odoribacter_unclassified	0.696587563	0		Fructose.and.mannose.metabolism	Chaperones.and.folding.catalysts	-0.520920098	0
Clostridium_perfringens	Odoribacter_unclassified	-0.523979962	0		Replication_recombination.and.repair.proteins	Chaperones.and.folding.catalysts	-0.721765757	0
Akkermansia_unclassified	Odoribacter_unclassified	0.696152031	0		Phosphotransferase.system..PTS.	Chaperones.and.folding.catalysts	-0.749175251	0
Alistipes_uncultured_bacterium	Odoribacter_unclassified	0.615194857	0		Porphyrin.and.chlorophyll.metabolism	Chaperones.and.folding.catalysts	-0.502996147	0
Rikenellaceae_unclassified	Odoribacter_unclassified	0.681671679	0		Translation.proteins	Chaperones.and.folding.catalysts	-0.497890681	0
Coprobacillus_uncultured_bacterium	Odoribacter_unclassified	0.590680838	0		Transporters	Glycine_serine.and.threonine.metabolism	-0.655401111	0
Rikenella_uncultured_bacterium	Odoribacter_unclassified	0.583174527	0		General.function.prediction.only	Glycine_serine.and.threonine.metabolism	-0.841766775	0
Odoribacter_uncultured_bacterium	Odoribacter_unclassified	0.854905367	0		Transcription.factors	Glycine_serine.and.threonine.metabolism	-0.859329522	0
Bacteroides_uncultured_bacterium	Odoribacter_unclassified	0.512848973	0		Peptidases	Glycine_serine.and.threonine.metabolism	-0.798999429	0
Veillonellaceae_unclassified	Odoribacter_unclassified	0.444713026	0		Amino.sugar.and.nucleotide.sugar.metabolism	Glycine_serine.and.threonine.metabolism	-0.676784992	0
Lachnospiraceae_unclassified	Clostridium_unclassified	-0.372366905	0		Others	Glycine_serine.and.threonine.metabolism	-0.749152899	0
Lactococcus_unclassified	Clostridium_unclassified	-0.39663434	0		Glycolysis...Gluconeogenesis	Glycine_serine.and.threonine.metabolism	-0.558785498	0
Candidatus_Hepatincola_uncultured_alpha_proteobacterium	Clostridium_unclassified	0.462388694	0		Oxidative.phosphorylation	Glycine_serine.and.threonine.metabolism	0.965278685	0
Ruminococcaceae_unclassified	Clostridium_unclassified	-0.345471174	0		Carbon.fixation.pathways.in.prokaryotes	Glycine_serine.and.threonine.metabolism	0.628611743	0
Peptostreptococcaceae_unclassified	Clostridium_unclassified	0.645784855	0		Butanoate.metabolism	Glycine_serine.and.threonine.metabolism	0.464742541	0
Morganella_unclassified	Clostridium_unclassified	0.4607777	0		Cysteine.and.methionine.metabolism	Glycine_serine.and.threonine.metabolism	-0.781167865	0
Clostridium_colicanis	Clostridium_unclassified	0.550586283	0		Fructose.and.mannose.metabolism	Glycine_serine.and.threonine.metabolism	-0.590426624	0
Lachnospiraceae_uncultured_bacterium	Clostridium_unclassified	-0.32096827	0		Replication_recombination.and.repair.proteins	Glycine_serine.and.threonine.metabolism	-0.734371066	0
Anaerotruncus_unclassified	Clostridium_unclassified	-0.414433599	0		Phosphotransferase.system..PTS.	Glycine_serine.and.threonine.metabolism	-0.848188937	0
Clostridium_perfringens	Clostridium_unclassified	0.5321334	0		Porphyrin.and.chlorophyll.metabolism	Glycine_serine.and.threonine.metabolism	-0.589287341	0
Proteobacteria_unclassified	Clostridium_unclassified	0.656479836	0		Energy.metabolism	Glycine_serine.and.threonine.metabolism	-0.517490327	0
Pseudomonas_unclassified	Clostridium_unclassified	0.451615274	0		Translation.proteins	Glycine_serine.and.threonine.metabolism	-0.576340079	0
Acinetobacter_unclassified	Clostridium_unclassified	0.444399118	0		Chaperones.and.folding.catalysts	Glycine_serine.and.threonine.metabolism	0.95643878	0
Delftia_uncultured_bacterium	Clostridium_unclassified	0.465332896	0		DNA.repair.and.recombination.proteins	Homologous.recombination	0.980928242	0
Morganella_uncultured_morganella_sp.	Clostridium_unclassified	0.50258249	0		Purine.metabolism	Homologous.recombination	0.949208856	0
Lachnospiraceae_unclassified	Clostridiales_unclassified	0.887671232	0		Ribosome	Homologous.recombination	0.980466127	0
Bacteroides_unclassified	Clostridiales_unclassified	0.897635818	0		Two_component.system	Homologous.recombination	-0.954559684	0
Lactococcus_unclassified	Clostridiales_unclassified	-0.334932536	0		Pyrimidine.metabolism	Homologous.recombination	0.969640791	0
Ruminococcaceae_unclassified	Clostridiales_unclassified	0.9702124	0		Secretion.system	Homologous.recombination	-0.899291813	0
Parabacteroides_unclassified	Clostridiales_unclassified	0.914613783	0		Function.unknown	Homologous.recombination	-0.906265378	0
Peptostreptococcaceae_unclassified	Clostridiales_unclassified	-0.58504504	0		Chromosome	Homologous.recombination	0.88841784	0
Morganella_unclassified	Clostridiales_unclassified	-0.600943685	0		Amino.acid.related.enzymes	Homologous.recombination	0.967482328	0
Clostridium_colicanis	Clostridiales_unclassified	-0.440191597	0		Ribosome.Biogenesis	Homologous.recombination	0.866860032	0
Mycoplasma_unclassified	Clostridiales_unclassified	-0.41376844	0		Amino.sugar.and.nucleotide.sugar.metabolism	Homologous.recombination	0.626959741	0
Lachnospiraceae_uncultured_bacterium	Clostridiales_unclassified	0.766187847	0		Bacterial.motility.proteins	Homologous.recombination	-0.835469484	0
Alistipes_unclassified	Clostridiales_unclassified	0.839774966	0		Glycolysis...Gluconeogenesis	Homologous.recombination	0.713844776	0
Anaerotruncus_unclassified	Clostridiales_unclassified	0.898784697	0		Pyruvate.metabolism	Homologous.recombination	0.630000472	0
Erysipelotrichaceae_unclassified	Clostridiales_unclassified	0.835515261	0		Aminoacyl_tRNA.biosynthesis	Homologous.recombination	0.947844386	0
Clostridium_perfringens	Clostridiales_unclassified	-0.769224524	0		Methane.metabolism	Homologous.recombination	0.708451033	0
Ureaplasma_unclassified	Clostridiales_unclassified	0.424845278	0		DNA.replication.proteins	Homologous.recombination	0.996900082	0
Pseudomonas_unclassified	Clostridiales_unclassified	-0.43231073	0		Carbon.fixation.pathways.in.prokaryotes	Homologous.recombination	-0.542983174	0
Akkermansia_unclassified	Clostridiales_unclassified	0.681145728	0		Butanoate.metabolism	Homologous.recombination	-0.598697662	0
Alistipes_uncultured_bacterium	Clostridiales_unclassified	0.332681477	0		Alanine_aspartate.and.glutamate.metabolism	Homologous.recombination	0.920631707	0
Rikenellaceae_unclassified	Clostridiales_unclassified	0.838044584	0		Replication_recombination.and.repair.proteins	Homologous.recombination	0.534370661	0
Coprobacillus_uncultured_bacterium	Clostridiales_unclassified	0.762699544	0		Translation.proteins	Homologous.recombination	0.764081001	0
Rikenella_uncultured_bacterium	Clostridiales_unclassified	0.767970562	0		Transporters	Pentose.phosphate.pathway	0.90597409	0
Odoribacter_uncultured_bacterium	Clostridiales_unclassified	0.702860594	0		ABC.transporters	Pentose.phosphate.pathway	0.645114422	0
Acinetobacter_unclassified	Clostridiales_unclassified	-0.42992422	0		DNA.repair.and.recombination.proteins	Pentose.phosphate.pathway	0.585516512	0
Bacteroides_uncultured_bacterium	Clostridiales_unclassified	0.76048106	0		Purine.metabolism	Pentose.phosphate.pathway	0.563756704	0
Delftia_uncultured_bacterium	Clostridiales_unclassified	-0.486433566	0		Ribosome	Pentose.phosphate.pathway	0.58185339	0
Veillonellaceae_unclassified	Clostridiales_unclassified	0.772321284	0		Transcription.factors	Pentose.phosphate.pathway	0.549523711	0
Morganella_uncultured_morganella_sp.	Clostridiales_unclassified	-0.5052917	0		Two_component.system	Pentose.phosphate.pathway	-0.577855587	0
Odoribacter_unclassified	Clostridiales_unclassified	0.622344792	0		Pyrimidine.metabolism	Pentose.phosphate.pathway	0.666872203	0
Lachnospiraceae_unclassified	Rikenella_unclassified	0.769288719	0		Secretion.system	Pentose.phosphate.pathway	-0.727731824	0
Bacteroides_unclassified	Rikenella_unclassified	0.840194881	0		Function.unknown	Pentose.phosphate.pathway	-0.619909286	0
Lactococcus_unclassified	Rikenella_unclassified	-0.430988461	0		Chromosome	Pentose.phosphate.pathway	0.53534466	0
Ruminococcaceae_unclassified	Rikenella_unclassified	0.70748198	0		Amino.acid.related.enzymes	Pentose.phosphate.pathway	0.599569619	0
Parabacteroides_unclassified	Rikenella_unclassified	0.815234184	0		Ribosome.Biogenesis	Pentose.phosphate.pathway	0.536925435	0
Peptostreptococcaceae_unclassified	Rikenella_unclassified	-0.701727033	0		Amino.sugar.and.nucleotide.sugar.metabolism	Pentose.phosphate.pathway	0.904990792	0
Morganella_unclassified	Rikenella_unclassified	-0.73443985	0		Bacterial.motility.proteins	Pentose.phosphate.pathway	-0.467647314	0
Clostridium_colicanis	Rikenella_unclassified	-0.491625547	0		Arginine.and.proline.metabolism	Pentose.phosphate.pathway	0.595213532	0
Mycoplasma_unclassified	Rikenella_unclassified	-0.634966969	0		Glycolysis...Gluconeogenesis	Pentose.phosphate.pathway	0.904123902	0
Alistipes_unclassified	Rikenella_unclassified	0.89147234	0		Oxidative.phosphorylation	Pentose.phosphate.pathway	-0.490123868	0
Anaerotruncus_unclassified	Rikenella_unclassified	0.624251664	0		Aminoacyl_tRNA.biosynthesis	Pentose.phosphate.pathway	0.55933708	0
Erysipelotrichaceae_unclassified	Rikenella_unclassified	0.481592506	0		Methane.metabolism	Pentose.phosphate.pathway	0.822648764	0
Clostridium_perfringens	Rikenella_unclassified	-0.771396875	0		DNA.replication.proteins	Pentose.phosphate.pathway	0.598870575	0
Brevibacillus_agri	Rikenella_unclassified	-0.416232318	0		Carbon.fixation.pathways.in.prokaryotes	Pentose.phosphate.pathway	-0.848285675	0
Ureaplasma_unclassified	Rikenella_unclassified	0.651792467	0		Butanoate.metabolism	Pentose.phosphate.pathway	-0.967614472	0
Proteobacteria_unclassified	Rikenella_unclassified	-0.318552494	0		Alanine_aspartate.and.glutamate.metabolism	Pentose.phosphate.pathway	0.468141854	0
Pseudomonas_unclassified	Rikenella_unclassified	-0.623190224	0		Cysteine.and.methionine.metabolism	Pentose.phosphate.pathway	0.760662317	0
Akkermansia_unclassified	Rikenella_unclassified	0.345637023	0		Fructose.and.mannose.metabolism	Pentose.phosphate.pathway	0.905409336	0
Cetobacterium_uncultured_bacterium	Rikenella_unclassified	-0.360754311	0		Replication_recombination.and.repair.proteins	Pentose.phosphate.pathway	0.840347648	0
Rikenellaceae_unclassified	Rikenella_unclassified	0.913069546	0		Translation.proteins	Pentose.phosphate.pathway	0.543274462	0
Coprobacillus_uncultured_bacterium	Rikenella_unclassified	0.619629622	0		Chaperones.and.folding.catalysts	Pentose.phosphate.pathway	-0.46433571	0
Rikenella_uncultured_bacterium	Rikenella_unclassified	0.713839114	0		Glycine_serine.and.threonine.metabolism	Pentose.phosphate.pathway	-0.48488453	0
Odoribacter_uncultured_bacterium	Rikenella_unclassified	0.5792467	0		Homologous.recombination	Pentose.phosphate.pathway	0.595726013	0
Acinetobacter_unclassified	Rikenella_unclassified	-0.631108403	0		Transporters	Starch.and.sucrose.metabolism	0.827344775	0
Bacteroides_uncultured_bacterium	Rikenella_unclassified	0.75203383	0		General.function.prediction.only	Starch.and.sucrose.metabolism	0.647233427	0
Delftia_uncultured_bacterium	Rikenella_unclassified	-0.593427479	0		DNA.repair.and.recombination.proteins	Starch.and.sucrose.metabolism	0.618284404	0
Veillonellaceae_unclassified	Rikenella_unclassified	0.770354986	0		Purine.metabolism	Starch.and.sucrose.metabolism	0.640833497	0
Morganella_uncultured_morganella_sp.	Rikenella_unclassified	-0.673115849	0		Ribosome	Starch.and.sucrose.metabolism	0.637731671	0
Odoribacter_unclassified	Rikenella_unclassified	0.555098295	0		Transcription.factors	Starch.and.sucrose.metabolism	0.560615778	0
Clostridiales_unclassified	Rikenella_unclassified	0.68367821	0		Two_component.system	Starch.and.sucrose.metabolism	-0.701300144	0
Lachnospiraceae_unclassified	Treponema_unclassified	0.414043993	0		Pyrimidine.metabolism	Starch.and.sucrose.metabolism	0.747642636	0
Bacteroides_unclassified	Treponema_unclassified	0.337338805	0		Secretion.system	Starch.and.sucrose.metabolism	-0.74004072	0
Ruminococcaceae_unclassified	Treponema_unclassified	0.510203719	0		Function.unknown	Starch.and.sucrose.metabolism	-0.602549911	0
Parabacteroides_unclassified	Treponema_unclassified	0.331753671	0		Chromosome	Starch.and.sucrose.metabolism	0.486079037	0
Peptostreptococcaceae_unclassified	Treponema_unclassified	-0.358768761	0		Amino.acid.related.enzymes	Starch.and.sucrose.metabolism	0.611638665	0
Lachnospiraceae_uncultured_bacterium	Treponema_unclassified	0.849877834	0		Ribosome.Biogenesis	Starch.and.sucrose.metabolism	0.561115265	0
Anaerotruncus_unclassified	Treponema_unclassified	0.578858674	0		Amino.sugar.and.nucleotide.sugar.metabolism	Starch.and.sucrose.metabolism	0.92957896	0
Erysipelotrichaceae_unclassified	Treponema_unclassified	0.621510267	0		Bacterial.motility.proteins	Starch.and.sucrose.metabolism	-0.487192243	0
Brevibacillus_agri	Treponema_unclassified	0.321715266	0		Arginine.and.proline.metabolism	Starch.and.sucrose.metabolism	0.464546472	0
Akkermansia_unclassified	Treponema_unclassified	0.658743501	0		Glycolysis...Gluconeogenesis	Starch.and.sucrose.metabolism	0.965990424	0
Alistipes_uncultured_bacterium	Treponema_unclassified	0.853191376	0		Oxidative.phosphorylation	Starch.and.sucrose.metabolism	-0.640841305	0
Cetobacterium_uncultured_bacterium	Treponema_unclassified	0.449486405	0		Aminoacyl_tRNA.biosynthesis	Starch.and.sucrose.metabolism	0.624384582	0
Coprobacillus_uncultured_bacterium	Treponema_unclassified	0.566112638	0		Methane.metabolism	Starch.and.sucrose.metabolism	0.693316579	0
Rikenella_uncultured_bacterium	Treponema_unclassified	0.337191552	0		DNA.replication.proteins	Starch.and.sucrose.metabolism	0.625965595	0
Odoribacter_uncultured_bacterium	Treponema_unclassified	0.652640224	0		Carbon.fixation.pathways.in.prokaryotes	Starch.and.sucrose.metabolism	-0.906572521	0
Clostridium_uncultured_bacterium	Treponema_unclassified	0.343422085	0		Butanoate.metabolism	Starch.and.sucrose.metabolism	-0.840729713	0
Odoribacter_unclassified	Treponema_unclassified	0.550270379	0		Alanine_aspartate.and.glutamate.metabolism	Starch.and.sucrose.metabolism	0.507298291	0
Clostridiales_unclassified	Treponema_unclassified	0.484590977	0		Cysteine.and.methionine.metabolism	Starch.and.sucrose.metabolism	0.734437644	0
Peptostreptococcaceae_unclassified	Thalassospira_unclassified	-0.330581546	0		Fructose.and.mannose.metabolism	Starch.and.sucrose.metabolism	0.848392725	0
Lachnospiraceae_uncultured_bacterium	Thalassospira_unclassified	0.400906235	0		Replication_recombination.and.repair.proteins	Starch.and.sucrose.metabolism	0.888211548	0
Anaerotruncus_unclassified	Thalassospira_unclassified	0.371530384	0		Translation.proteins	Starch.and.sucrose.metabolism	0.60226959	0
Brevibacillus_agri	Thalassospira_unclassified	0.384260595	0		Chaperones.and.folding.catalysts	Starch.and.sucrose.metabolism	-0.644480824	0
Proteobacteria_unclassified	Thalassospira_unclassified	0.460453987	0		Glycine_serine.and.threonine.metabolism	Starch.and.sucrose.metabolism	-0.645507991	0
Pseudomonas_unclassified	Thalassospira_unclassified	0.362985998	0		Homologous.recombination	Starch.and.sucrose.metabolism	0.634924591	0
Akkermansia_unclassified	Thalassospira_unclassified	0.371419817	0		Pentose.phosphate.pathway	Starch.and.sucrose.metabolism	0.92305702	0
Alistipes_uncultured_bacterium	Thalassospira_unclassified	0.747485459	0		DNA.repair.and.recombination.proteins	Peptidoglycan.biosynthesis	0.823413551	0
Cetobacterium_uncultured_bacterium	Thalassospira_unclassified	0.49022162	0		Purine.metabolism	Peptidoglycan.biosynthesis	0.89809674	0
Odoribacter_uncultured_bacterium	Thalassospira_unclassified	0.532826543	0		Ribosome	Peptidoglycan.biosynthesis	0.854688525	0
Acinetobacter_unclassified	Thalassospira_unclassified	0.372357965	0		Two_component.system	Peptidoglycan.biosynthesis	-0.921573997	0
Clostridium_uncultured_bacterium	Thalassospira_unclassified	0.312752485	0		Pyrimidine.metabolism	Peptidoglycan.biosynthesis	0.8890692	0
Delftia_uncultured_bacterium	Thalassospira_unclassified	0.394637257	0		Secretion.system	Peptidoglycan.biosynthesis	-0.731412172	0
Morganella_uncultured_morganella_sp.	Thalassospira_unclassified	0.301239133	0		Function.unknown	Peptidoglycan.biosynthesis	-0.780371547	0
Odoribacter_unclassified	Thalassospira_unclassified	0.72057569	0		Chromosome	Peptidoglycan.biosynthesis	0.719056189	0
Treponema_unclassified	Thalassospira_unclassified	0.584551275	0		Amino.acid.related.enzymes	Peptidoglycan.biosynthesis	0.787803233	0
Lachnospiraceae_unclassified	Oscillibacter_unclassified	0.575951695	0		Ribosome.Biogenesis	Peptidoglycan.biosynthesis	0.789646626	0
Bacteroides_unclassified	Oscillibacter_unclassified	0.644676149	0		Amino.sugar.and.nucleotide.sugar.metabolism	Peptidoglycan.biosynthesis	0.634470403	0
Candidatus_Hepatincola_uncultured_alpha_proteobacterium	Oscillibacter_unclassified	-0.442755789	0		Bacterial.motility.proteins	Peptidoglycan.biosynthesis	-0.599146366	0
Ruminococcaceae_unclassified	Oscillibacter_unclassified	0.705958962	0		Glycolysis...Gluconeogenesis	Peptidoglycan.biosynthesis	0.718854845	0
Parabacteroides_unclassified	Oscillibacter_unclassified	0.569327831	0		Oxidative.phosphorylation	Peptidoglycan.biosynthesis	-0.489362925	0
Peptostreptococcaceae_unclassified	Oscillibacter_unclassified	-0.383052111	0		Aminoacyl_tRNA.biosynthesis	Peptidoglycan.biosynthesis	0.823995411	0
Lachnospiraceae_uncultured_bacterium	Oscillibacter_unclassified	0.922796369	0		Methane.metabolism	Peptidoglycan.biosynthesis	0.545016944	0
Alistipes_unclassified	Oscillibacter_unclassified	0.534916282	0		DNA.replication.proteins	Peptidoglycan.biosynthesis	0.832460701	0
Anaerotruncus_unclassified	Oscillibacter_unclassified	0.833889008	0		Carbon.fixation.pathways.in.prokaryotes	Peptidoglycan.biosynthesis	-0.559594095	0
Erysipelotrichaceae_unclassified	Oscillibacter_unclassified	0.900516093	0		Butanoate.metabolism	Peptidoglycan.biosynthesis	-0.463045716	0
Clostridium_perfringens	Oscillibacter_unclassified	-0.375961512	0		Alanine_aspartate.and.glutamate.metabolism	Peptidoglycan.biosynthesis	0.702139914	0
Akkermansia_unclassified	Oscillibacter_unclassified	0.922240198	0		Cysteine.and.methionine.metabolism	Peptidoglycan.biosynthesis	0.515539885	0
Alistipes_uncultured_bacterium	Oscillibacter_unclassified	0.806987464	0		Replication_recombination.and.repair.proteins	Peptidoglycan.biosynthesis	0.615234554	0
Rikenellaceae_unclassified	Oscillibacter_unclassified	0.455128253	0		Translation.proteins	Peptidoglycan.biosynthesis	0.86545068	0
Coprobacillus_uncultured_bacterium	Oscillibacter_unclassified	0.629398465	0		Chaperones.and.folding.catalysts	Peptidoglycan.biosynthesis	-0.484551728	0
Rikenella_uncultured_bacterium	Oscillibacter_unclassified	0.481547952	0		Glycine_serine.and.threonine.metabolism	Peptidoglycan.biosynthesis	-0.524557054	0
Odoribacter_uncultured_bacterium	Oscillibacter_unclassified	0.71935451	0		Homologous.recombination	Peptidoglycan.biosynthesis	0.853612781	0
Bacteroides_uncultured_bacterium	Oscillibacter_unclassified	0.323966831	0		Pentose.phosphate.pathway	Peptidoglycan.biosynthesis	0.489145398	0
Clostridium_uncultured_bacterium	Oscillibacter_unclassified	0.310704231	0		Starch.and.sucrose.metabolism	Peptidoglycan.biosynthesis	0.6455881	0
Odoribacter_unclassified	Oscillibacter_unclassified	0.724738181	0		Transporters	Transcription.machinery	0.738588333	0
Clostridiales_unclassified	Oscillibacter_unclassified	0.721308112	0		ABC.transporters	Transcription.machinery	0.532607317	0
Treponema_unclassified	Oscillibacter_unclassified	0.812307	0		DNA.repair.and.recombination.proteins	Transcription.machinery	0.466976345	0
Thalassospira_unclassified	Oscillibacter_unclassified	0.475563556	0		Ribosome	Transcription.machinery	0.49067086	0
Lactococcus_unclassified	Legionella_sp.	0.338585794	0		Two_component.system	Transcription.machinery	-0.457386017	0
Mycoplasma_unclassified	Legionella_sp.	0.464764059	0		Pyrimidine.metabolism	Transcription.machinery	0.494372815	0
Lachnospiraceae_uncultured_bacterium	Legionella_sp.	0.507417917	0		Secretion.system	Transcription.machinery	-0.771779776	0
Anaerotruncus_unclassified	Legionella_sp.	0.420096397	0		Function.unknown	Transcription.machinery	-0.698334277	0
Brevibacillus_agri	Legionella_sp.	0.31543082	0		Chromosome	Transcription.machinery	0.534630418	0
Akkermansia_unclassified	Legionella_sp.	0.42064172	0		Amino.acid.related.enzymes	Transcription.machinery	0.619039893	0
Alistipes_uncultured_bacterium	Legionella_sp.	0.495291859	0		Amino.sugar.and.nucleotide.sugar.metabolism	Transcription.machinery	0.771662176	0
Cetobacterium_uncultured_bacterium	Legionella_sp.	0.468702257	0		Arginine.and.proline.metabolism	Transcription.machinery	0.885026276	0
Odoribacter_uncultured_bacterium	Legionella_sp.	0.479693919	0		Glycolysis...Gluconeogenesis	Transcription.machinery	0.620899796	0
Clostridium_uncultured_bacterium	Legionella_sp.	0.631828547	0		Aminoacyl_tRNA.biosynthesis	Transcription.machinery	0.508026779	0
Odoribacter_unclassified	Legionella_sp.	0.391078949	0		Methane.metabolism	Transcription.machinery	0.889541149	0
Clostridium_unclassified	Legionella_sp.	-0.52782023	0		DNA.replication.proteins	Transcription.machinery	0.501518726	0
Treponema_unclassified	Legionella_sp.	0.595895767	0		Carbon.fixation.pathways.in.prokaryotes	Transcription.machinery	-0.628248692	0
Thalassospira_unclassified	Legionella_sp.	0.47437489	0		Butanoate.metabolism	Transcription.machinery	-0.820005417	0
Oscillibacter_unclassified	Legionella_sp.	0.492753029	0		Alanine_aspartate.and.glutamate.metabolism	Transcription.machinery	0.554297566	0
Lachnospiraceae_unclassified	Eubacterium_dolichum	0.628450871	0		Cysteine.and.methionine.metabolism	Transcription.machinery	0.63849479	0
Bacteroides_unclassified	Eubacterium_dolichum	0.808222294	0		Fructose.and.mannose.metabolism	Transcription.machinery	0.81138885	0
Lactococcus_unclassified	Eubacterium_dolichum	-0.351589739	0		Porphyrin.and.chlorophyll.metabolism	Transcription.machinery	0.56599158	0
Candidatus_Hepatincola_uncultured_alpha_proteobacterium	Eubacterium_dolichum	-0.327798069	0		Homologous.recombination	Transcription.machinery	0.513077676	0
Ruminococcaceae_unclassified	Eubacterium_dolichum	0.785814166	0		Pentose.phosphate.pathway	Transcription.machinery	0.788824558	0
Parabacteroides_unclassified	Eubacterium_dolichum	0.815010011	0		Starch.and.sucrose.metabolism	Transcription.machinery	0.652553916	0
Peptostreptococcaceae_unclassified	Eubacterium_dolichum	-0.428745031	0		Transporters	Propanoate.metabolism	-0.925647795	0
Morganella_unclassified	Eubacterium_dolichum	-0.393936217	0		ABC.transporters	Propanoate.metabolism	-0.613439202	0
Clostridium_colicanis	Eubacterium_dolichum	-0.360551327	0		General.function.prediction.only	Propanoate.metabolism	-0.461233407	0
Mycoplasma_unclassified	Eubacterium_dolichum	-0.390569627	0		DNA.repair.and.recombination.proteins	Propanoate.metabolism	-0.605174899	0
Lachnospiraceae_uncultured_bacterium	Eubacterium_dolichum	0.701168239	0		Purine.metabolism	Propanoate.metabolism	-0.611034155	0
Alistipes_unclassified	Eubacterium_dolichum	0.711654067	0		Ribosome	Propanoate.metabolism	-0.605760336	0
Anaerotruncus_unclassified	Eubacterium_dolichum	0.779365361	0		Transcription.factors	Propanoate.metabolism	-0.618788838	0
Erysipelotrichaceae_unclassified	Eubacterium_dolichum	0.924657702	0		Peptidases	Propanoate.metabolism	-0.528677523	0
Clostridium_perfringens	Eubacterium_dolichum	-0.525074124	0		Two_component.system	Propanoate.metabolism	0.609491467	0
Akkermansia_unclassified	Eubacterium_dolichum	0.862189889	0		Pyrimidine.metabolism	Propanoate.metabolism	-0.695301056	0
Alistipes_uncultured_bacterium	Eubacterium_dolichum	0.421203047	0		Secretion.system	Propanoate.metabolism	0.750550032	0
Rikenellaceae_unclassified	Eubacterium_dolichum	0.638197541	0		Function.unknown	Propanoate.metabolism	0.67854619	0
Coprobacillus_uncultured_bacterium	Eubacterium_dolichum	0.729083955	0		Chromosome	Propanoate.metabolism	-0.619163394	0
Rikenella_uncultured_bacterium	Eubacterium_dolichum	0.516744733	0		Amino.acid.related.enzymes	Propanoate.metabolism	-0.628714502	0
Odoribacter_uncultured_bacterium	Eubacterium_dolichum	0.536304474	0		Ribosome.Biogenesis	Propanoate.metabolism	-0.549018681	0
Bacteroides_uncultured_bacterium	Eubacterium_dolichum	0.463110179	0		Amino.sugar.and.nucleotide.sugar.metabolism	Propanoate.metabolism	-0.936815381	0
Delftia_uncultured_bacterium	Eubacterium_dolichum	-0.358640462	0		Arginine.and.proline.metabolism	Propanoate.metabolism	-0.557963669	0
Veillonellaceae_unclassified	Eubacterium_dolichum	0.563978195	0		Glycolysis...Gluconeogenesis	Propanoate.metabolism	-0.881503463	0
Morganella_uncultured_morganella_sp.	Eubacterium_dolichum	-0.298915744	0		Oxidative.phosphorylation	Propanoate.metabolism	0.543079674	0
Odoribacter_unclassified	Eubacterium_dolichum	0.531033635	0		Aminoacyl_tRNA.biosynthesis	Propanoate.metabolism	-0.574885726	0
Clostridiales_unclassified	Eubacterium_dolichum	0.84739852	0		Methane.metabolism	Propanoate.metabolism	-0.864789069	0
Rikenella_unclassified	Eubacterium_dolichum	0.522099793	0		DNA.replication.proteins	Propanoate.metabolism	-0.629779637	0
Treponema_unclassified	Eubacterium_dolichum	0.500800073	0		Carbon.fixation.pathways.in.prokaryotes	Propanoate.metabolism	0.837647259	0
Oscillibacter_unclassified	Eubacterium_dolichum	0.792496741	0		Butanoate.metabolism	Propanoate.metabolism	0.978880644	0
Lachnospiraceae_unclassified	Anaerorhabdus_furcosa	0.863956273	0		Alanine_aspartate.and.glutamate.metabolism	Propanoate.metabolism	-0.48421517	0
Bacteroides_unclassified	Anaerorhabdus_furcosa	0.900380552	0		Cysteine.and.methionine.metabolism	Propanoate.metabolism	-0.838227868	0
Lactococcus_unclassified	Anaerorhabdus_furcosa	-0.301854879	0		Fructose.and.mannose.metabolism	Propanoate.metabolism	-0.916204631	0
Ruminococcaceae_unclassified	Anaerorhabdus_furcosa	0.944396555	0		Replication_recombination.and.repair.proteins	Propanoate.metabolism	-0.853191495	0
Parabacteroides_unclassified	Anaerorhabdus_furcosa	0.890163362	0		Porphyrin.and.chlorophyll.metabolism	Propanoate.metabolism	-0.462998658	0
Peptostreptococcaceae_unclassified	Anaerorhabdus_furcosa	-0.673834145	0		Translation.proteins	Propanoate.metabolism	-0.63966018	0
Morganella_unclassified	Anaerorhabdus_furcosa	-0.582298517	0		Chaperones.and.folding.catalysts	Propanoate.metabolism	0.513769746	0
Clostridium_colicanis	Anaerorhabdus_furcosa	-0.377063245	0		Glycine_serine.and.threonine.metabolism	Propanoate.metabolism	0.561143279	0
Mycoplasma_unclassified	Anaerorhabdus_furcosa	-0.406175375	0		Homologous.recombination	Propanoate.metabolism	-0.633348346	0
Lachnospiraceae_uncultured_bacterium	Anaerorhabdus_furcosa	0.690414011	0		Pentose.phosphate.pathway	Propanoate.metabolism	-0.978622198	0
Alistipes_unclassified	Anaerorhabdus_furcosa	0.857846975	0		Starch.and.sucrose.metabolism	Propanoate.metabolism	-0.905887127	0
Anaerotruncus_unclassified	Anaerorhabdus_furcosa	0.848272324	0		Peptidoglycan.biosynthesis	Propanoate.metabolism	-0.558886826	0
Erysipelotrichaceae_unclassified	Anaerorhabdus_furcosa	0.82947731	0		Transcription.machinery	Propanoate.metabolism	-0.794418931	0
Clostridium_perfringens	Anaerorhabdus_furcosa	-0.795254946	0		DNA.repair.and.recombination.proteins	Mismatch.repair	0.986805081	0
Brevibacillus_agri	Anaerorhabdus_furcosa	-0.299168915	0		Purine.metabolism	Mismatch.repair	0.958615184	0
Ureaplasma_unclassified	Anaerorhabdus_furcosa	0.418640256	0		Ribosome	Mismatch.repair	0.983801484	0
Pseudomonas_unclassified	Anaerorhabdus_furcosa	-0.446412325	0		Two_component.system	Mismatch.repair	-0.942427933	0
Akkermansia_unclassified	Anaerorhabdus_furcosa	0.728588462	0		Pyrimidine.metabolism	Mismatch.repair	0.975231051	0
Alistipes_uncultured_bacterium	Anaerorhabdus_furcosa	0.38882038	0		Secretion.system	Mismatch.repair	-0.886474669	0
Rikenellaceae_unclassified	Anaerorhabdus_furcosa	0.814530551	0		Function.unknown	Mismatch.repair	-0.898218095	0
Coprobacillus_uncultured_bacterium	Anaerorhabdus_furcosa	0.899571419	0		Chromosome	Mismatch.repair	0.893164933	0
Rikenella_uncultured_bacterium	Anaerorhabdus_furcosa	0.817305326	0		Amino.acid.related.enzymes	Mismatch.repair	0.951257408	0
Odoribacter_uncultured_bacterium	Anaerorhabdus_furcosa	0.705662131	0		Ribosome.Biogenesis	Mismatch.repair	0.894542217	0
Acinetobacter_unclassified	Anaerorhabdus_furcosa	-0.438034505	0		Amino.sugar.and.nucleotide.sugar.metabolism	Mismatch.repair	0.627749324	0
Bacteroides_uncultured_bacterium	Anaerorhabdus_furcosa	0.69846034	0		Bacterial.motility.proteins	Mismatch.repair	-0.833005548	0
Delftia_uncultured_bacterium	Anaerorhabdus_furcosa	-0.499163002	0		Glycolysis...Gluconeogenesis	Mismatch.repair	0.732498646	0
Veillonellaceae_unclassified	Anaerorhabdus_furcosa	0.746190488	0		Pyruvate.metabolism	Mismatch.repair	0.613092959	0
Morganella_uncultured_morganella_sp.	Anaerorhabdus_furcosa	-0.488967359	0		Aminoacyl_tRNA.biosynthesis	Mismatch.repair	0.950969338	0
Odoribacter_unclassified	Anaerorhabdus_furcosa	0.650291204	0		Methane.metabolism	Mismatch.repair	0.710799634	0
Clostridiales_unclassified	Anaerorhabdus_furcosa	0.934736729	0		DNA.replication.proteins	Mismatch.repair	0.993637383	0
Rikenella_unclassified	Anaerorhabdus_furcosa	0.706888974	0		Carbon.fixation.pathways.in.prokaryotes	Mismatch.repair	-0.572826147	0
Treponema_unclassified	Anaerorhabdus_furcosa	0.518069267	0		Butanoate.metabolism	Mismatch.repair	-0.619426847	0
Oscillibacter_unclassified	Anaerorhabdus_furcosa	0.726620436	0		Alanine_aspartate.and.glutamate.metabolism	Mismatch.repair	0.897123694	0
Eubacterium_dolichum	Anaerorhabdus_furcosa	0.871809244	0		Replication_recombination.and.repair.proteins	Mismatch.repair	0.570836127	0
Lachnospiraceae_unclassified	Parabacteroides_uncultured_bacterium	0.919292986	0		Translation.proteins	Mismatch.repair	0.790892839	0
Bacteroides_unclassified	Parabacteroides_uncultured_bacterium	0.927628338	0		Homologous.recombination	Mismatch.repair	0.994079411	0
Lactococcus_unclassified	Parabacteroides_uncultured_bacterium	-0.427918881	0		Pentose.phosphate.pathway	Mismatch.repair	0.615470648	0
Ruminococcaceae_unclassified	Parabacteroides_uncultured_bacterium	0.888592005	0		Starch.and.sucrose.metabolism	Mismatch.repair	0.646037519	0
Parabacteroides_unclassified	Parabacteroides_uncultured_bacterium	0.889223099	0		Peptidoglycan.biosynthesis	Mismatch.repair	0.86126858	0
Peptostreptococcaceae_unclassified	Parabacteroides_uncultured_bacterium	-0.646311939	0		Transcription.machinery	Mismatch.repair	0.502990127	0
Morganella_unclassified	Parabacteroides_uncultured_bacterium	-0.704097986	0		Propanoate.metabolism	Mismatch.repair	-0.652455688	0
Clostridium_colicanis	Parabacteroides_uncultured_bacterium	-0.538460553	0		Transporters	Lysine.biosynthesis	0.6225456	0
Mycoplasma_unclassified	Parabacteroides_uncultured_bacterium	-0.541815102	0		DNA.repair.and.recombination.proteins	Lysine.biosynthesis	0.862543344	0
Lachnospiraceae_uncultured_bacterium	Parabacteroides_uncultured_bacterium	0.525037229	0		Purine.metabolism	Lysine.biosynthesis	0.785002768	0
Alistipes_unclassified	Parabacteroides_uncultured_bacterium	0.947694957	0		Ribosome	Lysine.biosynthesis	0.869961977	0
Anaerotruncus_unclassified	Parabacteroides_uncultured_bacterium	0.834118903	0		Two_component.system	Lysine.biosynthesis	-0.831209779	0
Erysipelotrichaceae_unclassified	Parabacteroides_uncultured_bacterium	0.676436603	0		Pyrimidine.metabolism	Lysine.biosynthesis	0.853885651	0
Clostridium_perfringens	Parabacteroides_uncultured_bacterium	-0.804239035	0		Secretion.system	Lysine.biosynthesis	-0.927676499	0
Brevibacillus_agri	Parabacteroides_uncultured_bacterium	-0.350392133	0		Function.unknown	Lysine.biosynthesis	-0.961316884	0
Ureaplasma_unclassified	Parabacteroides_uncultured_bacterium	0.578656435	0		Chromosome	Lysine.biosynthesis	0.856347799	0
Pseudomonas_unclassified	Parabacteroides_uncultured_bacterium	-0.542502046	0		Amino.acid.related.enzymes	Lysine.biosynthesis	0.914192557	0
Akkermansia_unclassified	Parabacteroides_uncultured_bacterium	0.50839746	0		Ribosome.Biogenesis	Lysine.biosynthesis	0.722785115	0
Rikenellaceae_unclassified	Parabacteroides_uncultured_bacterium	0.97864455	0		Amino.sugar.and.nucleotide.sugar.metabolism	Lysine.biosynthesis	0.728781819	0
Coprobacillus_uncultured_bacterium	Parabacteroides_uncultured_bacterium	0.640170991	0		Bacterial.motility.proteins	Lysine.biosynthesis	-0.699092865	0
Rikenella_uncultured_bacterium	Parabacteroides_uncultured_bacterium	0.807382941	0		Arginine.and.proline.metabolism	Lysine.biosynthesis	0.485542893	0
Odoribacter_uncultured_bacterium	Parabacteroides_uncultured_bacterium	0.761508763	0		Glycolysis...Gluconeogenesis	Lysine.biosynthesis	0.745450318	0
Acinetobacter_unclassified	Parabacteroides_uncultured_bacterium	-0.548635542	0		Pyruvate.metabolism	Lysine.biosynthesis	0.479562581	0
Bacteroides_uncultured_bacterium	Parabacteroides_uncultured_bacterium	0.828554332	0		Aminoacyl_tRNA.biosynthesis	Lysine.biosynthesis	0.843456626	0
Delftia_uncultured_bacterium	Parabacteroides_uncultured_bacterium	-0.543910205	0		Methane.metabolism	Lysine.biosynthesis	0.913450718	0
Veillonellaceae_unclassified	Parabacteroides_uncultured_bacterium	0.830234468	0		DNA.replication.proteins	Lysine.biosynthesis	0.889915228	0
Morganella_uncultured_morganella_sp.	Parabacteroides_uncultured_bacterium	-0.605004966	0		Carbon.fixation.pathways.in.prokaryotes	Lysine.biosynthesis	-0.581932306	0
Odoribacter_unclassified	Parabacteroides_uncultured_bacterium	0.705015719	0		Butanoate.metabolism	Lysine.biosynthesis	-0.753406286	0
Clostridiales_unclassified	Parabacteroides_uncultured_bacterium	0.873510957	0		Alanine_aspartate.and.glutamate.metabolism	Lysine.biosynthesis	0.812502384	0
Rikenella_unclassified	Parabacteroides_uncultured_bacterium	0.879461884	0		Cysteine.and.methionine.metabolism	Lysine.biosynthesis	0.549703598	0
Oscillibacter_unclassified	Parabacteroides_uncultured_bacterium	0.492865354	0		Fructose.and.mannose.metabolism	Lysine.biosynthesis	0.649143815	0
Eubacterium_dolichum	Parabacteroides_uncultured_bacterium	0.633353233	0		Replication_recombination.and.repair.proteins	Lysine.biosynthesis	0.515792012	0
Anaerorhabdus_furcosa	Parabacteroides_uncultured_bacterium	0.812367022	0		Translation.proteins	Lysine.biosynthesis	0.652579308	0
Lachnospiraceae_unclassified	Acinetobacter_schindleri	-0.607265174	0		Homologous.recombination	Lysine.biosynthesis	0.89430964	0
Bacteroides_unclassified	Acinetobacter_schindleri	-0.538464606	0		Pentose.phosphate.pathway	Lysine.biosynthesis	0.726826131	0
Lactococcus_unclassified	Acinetobacter_schindleri	0.320480019	0		Starch.and.sucrose.metabolism	Lysine.biosynthesis	0.65915066	0
Ruminococcaceae_unclassified	Acinetobacter_schindleri	-0.58290112	0		Peptidoglycan.biosynthesis	Lysine.biosynthesis	0.732860863	0
Parabacteroides_unclassified	Acinetobacter_schindleri	-0.503197253	0		Transcription.machinery	Lysine.biosynthesis	0.730236471	0
Peptostreptococcaceae_unclassified	Acinetobacter_schindleri	0.628768265	0		Propanoate.metabolism	Lysine.biosynthesis	-0.760932207	0
Morganella_unclassified	Acinetobacter_schindleri	0.854852676	0		Mismatch.repair	Lysine.biosynthesis	0.900921702	0
Clostridium_colicanis	Acinetobacter_schindleri	0.772332072	0		DNA.repair.and.recombination.proteins	Phenylalanine_tyrosine.and.tryptophan.biosynthesis	0.811235428	0
Mycoplasma_unclassified	Acinetobacter_schindleri	0.641626298	0		Purine.metabolism	Phenylalanine_tyrosine.and.tryptophan.biosynthesis	0.708049059	0
Alistipes_unclassified	Acinetobacter_schindleri	-0.65634656	0		Ribosome	Phenylalanine_tyrosine.and.tryptophan.biosynthesis	0.775213957	0
Anaerotruncus_unclassified	Acinetobacter_schindleri	-0.404835939	0		Peptidases	Phenylalanine_tyrosine.and.tryptophan.biosynthesis	-0.530993879	0
Clostridium_perfringens	Acinetobacter_schindleri	0.820276737	0		Two_component.system	Phenylalanine_tyrosine.and.tryptophan.biosynthesis	-0.690402627	0
Brevibacillus_agri	Acinetobacter_schindleri	0.860717297	0		Pyrimidine.metabolism	Phenylalanine_tyrosine.and.tryptophan.biosynthesis	0.705820382	0
Ureaplasma_unclassified	Acinetobacter_schindleri	-0.65676719	0		Secretion.system	Phenylalanine_tyrosine.and.tryptophan.biosynthesis	-0.622111082	0
Proteobacteria_unclassified	Acinetobacter_schindleri	0.64469105	0		Function.unknown	Phenylalanine_tyrosine.and.tryptophan.biosynthesis	-0.580470741	0
Pseudomonas_unclassified	Acinetobacter_schindleri	0.979265034	0		Chromosome	Phenylalanine_tyrosine.and.tryptophan.biosynthesis	0.539718509	0
Alistipes_uncultured_bacterium	Acinetobacter_schindleri	0.321562976	0		Amino.acid.related.enzymes	Phenylalanine_tyrosine.and.tryptophan.biosynthesis	0.751184046	0
Cetobacterium_uncultured_bacterium	Acinetobacter_schindleri	0.511345923	0		Ribosome.Biogenesis	Phenylalanine_tyrosine.and.tryptophan.biosynthesis	0.789197981	0
Rikenellaceae_unclassified	Acinetobacter_schindleri	-0.628645658	0		Bacterial.motility.proteins	Phenylalanine_tyrosine.and.tryptophan.biosynthesis	-0.959356189	0
Coprobacillus_uncultured_bacterium	Acinetobacter_schindleri	-0.375096053	0		Others	Phenylalanine_tyrosine.and.tryptophan.biosynthesis	-0.642716885	0
Rikenella_uncultured_bacterium	Acinetobacter_schindleri	-0.470079362	0		Glycolysis...Gluconeogenesis	Phenylalanine_tyrosine.and.tryptophan.biosynthesis	0.511247575	0
Acinetobacter_unclassified	Acinetobacter_schindleri	0.975807071	0		Pyruvate.metabolism	Phenylalanine_tyrosine.and.tryptophan.biosynthesis	0.936450541	0
Bacteroides_uncultured_bacterium	Acinetobacter_schindleri	-0.592663586	0		Aminoacyl_tRNA.biosynthesis	Phenylalanine_tyrosine.and.tryptophan.biosynthesis	0.78136754	0
Clostridium_uncultured_bacterium	Acinetobacter_schindleri	0.334026307	0		DNA.replication.proteins	Phenylalanine_tyrosine.and.tryptophan.biosynthesis	0.77980125	0
Delftia_uncultured_bacterium	Acinetobacter_schindleri	0.976856947	0		Alanine_aspartate.and.glutamate.metabolism	Phenylalanine_tyrosine.and.tryptophan.biosynthesis	0.789016783	0
Veillonellaceae_unclassified	Acinetobacter_schindleri	-0.65720433	0		Phosphotransferase.system..PTS.	Phenylalanine_tyrosine.and.tryptophan.biosynthesis	-0.575730085	0
Morganella_uncultured_morganella_sp.	Acinetobacter_schindleri	0.812546015	0		Porphyrin.and.chlorophyll.metabolism	Phenylalanine_tyrosine.and.tryptophan.biosynthesis	-0.533409238	0
Clostridium_unclassified	Acinetobacter_schindleri	0.530154467	0		Energy.metabolism	Phenylalanine_tyrosine.and.tryptophan.biosynthesis	-0.80178833	0
Clostridiales_unclassified	Acinetobacter_schindleri	-0.524083793	0		Homologous.recombination	Phenylalanine_tyrosine.and.tryptophan.biosynthesis	0.75119108	0
Rikenella_unclassified	Acinetobacter_schindleri	-0.674781322	0		Peptidoglycan.biosynthesis	Phenylalanine_tyrosine.and.tryptophan.biosynthesis	0.494048089	0
Thalassospira_unclassified	Acinetobacter_schindleri	0.30198586	0		Mismatch.repair	Phenylalanine_tyrosine.and.tryptophan.biosynthesis	0.751126289	0
Eubacterium_dolichum	Acinetobacter_schindleri	-0.393928468	0		Lysine.biosynthesis	Phenylalanine_tyrosine.and.tryptophan.biosynthesis	0.647906125	0
Anaerorhabdus_furcosa	Acinetobacter_schindleri	-0.534990966	0		Transporters	Nitrogen.metabolism	-0.70283258	0
Parabacteroides_uncultured_bacterium	Acinetobacter_schindleri	-0.600456536	0		General.function.prediction.only	Nitrogen.metabolism	-0.780897856	0
Lachnospiraceae_unclassified	Clostridium_baratii	-0.834896564	0		DNA.repair.and.recombination.proteins	Nitrogen.metabolism	-0.462687403	0
Bacteroides_unclassified	Clostridium_baratii	-0.679522991	0		Purine.metabolism	Nitrogen.metabolism	-0.531653345	0
Candidatus_Hepatincola_uncultured_alpha_proteobacterium	Clostridium_baratii	0.340989292	0		Ribosome	Nitrogen.metabolism	-0.520338535	0
Ruminococcaceae_unclassified	Clostridium_baratii	-0.788265407	0		Transcription.factors	Nitrogen.metabolism	-0.630388141	0
Parabacteroides_unclassified	Clostridium_baratii	-0.566670358	0		Peptidases	Nitrogen.metabolism	-0.581267536	0
Peptostreptococcaceae_unclassified	Clostridium_baratii	0.855561972	0		Two_component.system	Nitrogen.metabolism	0.601316988	0
Morganella_unclassified	Clostridium_baratii	0.755620778	0		Pyrimidine.metabolism	Nitrogen.metabolism	-0.626696348	0
Clostridium_colicanis	Clostridium_baratii	0.516046762	0		Secretion.system	Nitrogen.metabolism	0.601157248	0
Lachnospiraceae_uncultured_bacterium	Clostridium_baratii	-0.549527943	0		Function.unknown	Nitrogen.metabolism	0.51031214	0
Alistipes_unclassified	Clostridium_baratii	-0.717914879	0		Amino.sugar.and.nucleotide.sugar.metabolism	Nitrogen.metabolism	-0.80970794	0
Anaerotruncus_unclassified	Clostridium_baratii	-0.760543048	0		Others	Nitrogen.metabolism	-0.476114661	0
Erysipelotrichaceae_unclassified	Clostridium_baratii	-0.486893326	0		Glycolysis...Gluconeogenesis	Nitrogen.metabolism	-0.786276042	0
Clostridium_perfringens	Clostridium_baratii	0.896449387	0		Oxidative.phosphorylation	Nitrogen.metabolism	0.768080831	0
Brevibacillus_agri	Clostridium_baratii	0.336521029	0		Aminoacyl_tRNA.biosynthesis	Nitrogen.metabolism	-0.533628166	0
Ureaplasma_unclassified	Clostridium_baratii	-0.47681427	0		Methane.metabolism	Nitrogen.metabolism	-0.512928963	0
Proteobacteria_unclassified	Clostridium_baratii	0.370367259	0		DNA.replication.proteins	Nitrogen.metabolism	-0.456960529	0
Pseudomonas_unclassified	Clostridium_baratii	0.571891725	0		Carbon.fixation.pathways.in.prokaryotes	Nitrogen.metabolism	0.885606408	0
Akkermansia_unclassified	Clostridium_baratii	-0.40113467	0		Butanoate.metabolism	Nitrogen.metabolism	0.606989563	0
Cetobacterium_uncultured_bacterium	Clostridium_baratii	0.385651559	0		Cysteine.and.methionine.metabolism	Nitrogen.metabolism	-0.707168639	0
Rikenellaceae_unclassified	Clostridium_baratii	-0.696406305	0		Fructose.and.mannose.metabolism	Nitrogen.metabolism	-0.670409203	0
Coprobacillus_uncultured_bacterium	Clostridium_baratii	-0.622212768	0		Replication_recombination.and.repair.proteins	Nitrogen.metabolism	-0.792242527	0
Rikenella_uncultured_bacterium	Clostridium_baratii	-0.754661262	0		Phosphotransferase.system..PTS.	Nitrogen.metabolism	-0.472632259	0
Odoribacter_uncultured_bacterium	Clostridium_baratii	-0.696364582	0		Porphyrin.and.chlorophyll.metabolism	Nitrogen.metabolism	-0.499497116	0
Acinetobacter_unclassified	Clostridium_baratii	0.562767863	0		Translation.proteins	Nitrogen.metabolism	-0.6104936	0
Bacteroides_uncultured_bacterium	Clostridium_baratii	-0.657513499	0		Chaperones.and.folding.catalysts	Nitrogen.metabolism	0.892344773	0
Delftia_uncultured_bacterium	Clostridium_baratii	0.592755198	0		Glycine_serine.and.threonine.metabolism	Nitrogen.metabolism	0.843650222	0
Veillonellaceae_unclassified	Clostridium_baratii	-0.498679429	0		Homologous.recombination	Nitrogen.metabolism	-0.488482654	0
Morganella_uncultured_morganella_sp.	Clostridium_baratii	0.738972843	0		Pentose.phosphate.pathway	Nitrogen.metabolism	-0.669547379	0
Odoribacter_unclassified	Clostridium_baratii	-0.63062495	0		Starch.and.sucrose.metabolism	Nitrogen.metabolism	-0.839352846	0
Clostridium_unclassified	Clostridium_baratii	0.696383357	0		Peptidoglycan.biosynthesis	Nitrogen.metabolism	-0.680709302	0
Clostridiales_unclassified	Clostridium_baratii	-0.695212245	0		Transcription.machinery	Nitrogen.metabolism	-0.481004298	0
Rikenella_unclassified	Clostridium_baratii	-0.630985081	0		Propanoate.metabolism	Nitrogen.metabolism	0.707620502	0
Treponema_unclassified	Clostridium_baratii	-0.367864609	0		Mismatch.repair	Nitrogen.metabolism	-0.506411016	0
Oscillibacter_unclassified	Clostridium_baratii	-0.476013422	0		Lysine.biosynthesis	Nitrogen.metabolism	-0.480727583	0
Eubacterium_dolichum	Clostridium_baratii	-0.426065594	0		DNA.repair.and.recombination.proteins	Valine_leucine.and.isoleucine.biosynthesis	0.727438688	0
Anaerorhabdus_furcosa	Clostridium_baratii	-0.689977467	0		Purine.metabolism	Valine_leucine.and.isoleucine.biosynthesis	0.596960902	0
Parabacteroides_uncultured_bacterium	Clostridium_baratii	-0.724234939	0		Ribosome	Valine_leucine.and.isoleucine.biosynthesis	0.707532644	0
Acinetobacter_schindleri	Clostridium_baratii	0.633567274	0		Transcription.factors	Valine_leucine.and.isoleucine.biosynthesis	-0.52103287	0
Lachnospiraceae_unclassified	Desulfovibrio_unclassified	0.780288577	0		Peptidases	Valine_leucine.and.isoleucine.biosynthesis	-0.643613696	0
Bacteroides_unclassified	Desulfovibrio_unclassified	0.875763595	0		Two_component.system	Valine_leucine.and.isoleucine.biosynthesis	-0.593183041	0
Ruminococcaceae_unclassified	Desulfovibrio_unclassified	0.913686872	0		Pyrimidine.metabolism	Valine_leucine.and.isoleucine.biosynthesis	0.617975116	0
Parabacteroides_unclassified	Desulfovibrio_unclassified	0.916701674	0		Secretion.system	Valine_leucine.and.isoleucine.biosynthesis	-0.570376098	0
Peptostreptococcaceae_unclassified	Desulfovibrio_unclassified	-0.484956026	0		Function.unknown	Valine_leucine.and.isoleucine.biosynthesis	-0.50894022	0
Morganella_unclassified	Desulfovibrio_unclassified	-0.494933158	0		Chromosome	Valine_leucine.and.isoleucine.biosynthesis	0.457341492	0
Clostridium_colicanis	Desulfovibrio_unclassified	-0.367371708	0		Amino.acid.related.enzymes	Valine_leucine.and.isoleucine.biosynthesis	0.655531347	0
Lachnospiraceae_uncultured_bacterium	Desulfovibrio_unclassified	0.71298641	0		Ribosome.Biogenesis	Valine_leucine.and.isoleucine.biosynthesis	0.661537766	0
Alistipes_unclassified	Desulfovibrio_unclassified	0.774450243	0		Other.ion_coupled.transporters	Valine_leucine.and.isoleucine.biosynthesis	-0.578214526	0
Anaerotruncus_unclassified	Desulfovibrio_unclassified	0.811151445	0		Bacterial.motility.proteins	Valine_leucine.and.isoleucine.biosynthesis	-0.878617108	0
Erysipelotrichaceae_unclassified	Desulfovibrio_unclassified	0.786958933	0		Others	Valine_leucine.and.isoleucine.biosynthesis	-0.60364604	0
Clostridium_perfringens	Desulfovibrio_unclassified	-0.71827203	0		Pyruvate.metabolism	Valine_leucine.and.isoleucine.biosynthesis	0.899977624	0
Ureaplasma_unclassified	Desulfovibrio_unclassified	0.414307863	0		Aminoacyl_tRNA.biosynthesis	Valine_leucine.and.isoleucine.biosynthesis	0.758399844	0
Pseudomonas_unclassified	Desulfovibrio_unclassified	-0.367139608	0		DNA.replication.proteins	Valine_leucine.and.isoleucine.biosynthesis	0.67892462	0
Akkermansia_unclassified	Desulfovibrio_unclassified	0.684596539	0		Alanine_aspartate.and.glutamate.metabolism	Valine_leucine.and.isoleucine.biosynthesis	0.773808241	0
Alistipes_uncultured_bacterium	Desulfovibrio_unclassified	0.328477174	0		Phosphotransferase.system..PTS.	Valine_leucine.and.isoleucine.biosynthesis	-0.724975049	0
Rikenellaceae_unclassified	Desulfovibrio_unclassified	0.76974076	0		Porphyrin.and.chlorophyll.metabolism	Valine_leucine.and.isoleucine.biosynthesis	-0.553355455	0
Coprobacillus_uncultured_bacterium	Desulfovibrio_unclassified	0.786247253	0		Energy.metabolism	Valine_leucine.and.isoleucine.biosynthesis	-0.88263607	0
Rikenella_uncultured_bacterium	Desulfovibrio_unclassified	0.830774307	0		Homologous.recombination	Valine_leucine.and.isoleucine.biosynthesis	0.655385494	0
Odoribacter_uncultured_bacterium	Desulfovibrio_unclassified	0.704491258	0		Mismatch.repair	Valine_leucine.and.isoleucine.biosynthesis	0.657241702	0
Acinetobacter_unclassified	Desulfovibrio_unclassified	-0.366695911	0		Lysine.biosynthesis	Valine_leucine.and.isoleucine.biosynthesis	0.539305806	0
Bacteroides_uncultured_bacterium	Desulfovibrio_unclassified	0.712280989	0		Phenylalanine_tyrosine.and.tryptophan.biosynthesis	Valine_leucine.and.isoleucine.biosynthesis	0.928486764	0
Delftia_uncultured_bacterium	Desulfovibrio_unclassified	-0.428540438	0		Transporters	Citrate.cycle..TCA.cycle.	-0.738292933	0
Veillonellaceae_unclassified	Desulfovibrio_unclassified	0.70772171	0		General.function.prediction.only	Citrate.cycle..TCA.cycle.	-0.818903208	0
Morganella_uncultured_morganella_sp.	Desulfovibrio_unclassified	-0.396850377	0		Purine.metabolism	Citrate.cycle..TCA.cycle.	-0.52729708	0
Odoribacter_unclassified	Desulfovibrio_unclassified	0.527278543	0		Ribosome	Citrate.cycle..TCA.cycle.	-0.476270735	0
Clostridiales_unclassified	Desulfovibrio_unclassified	0.923273444	0		Transcription.factors	Citrate.cycle..TCA.cycle.	-0.733120978	0
Rikenella_unclassified	Desulfovibrio_unclassified	0.647408485	0		Peptidases	Citrate.cycle..TCA.cycle.	-0.639050364	0
Treponema_unclassified	Desulfovibrio_unclassified	0.489087194	0		Two_component.system	Citrate.cycle..TCA.cycle.	0.558934391	0
Oscillibacter_unclassified	Desulfovibrio_unclassified	0.692951798	0		Pyrimidine.metabolism	Citrate.cycle..TCA.cycle.	-0.611095726	0
Legionella_sp.	Desulfovibrio_unclassified	0.29961428	0		Secretion.system	Citrate.cycle..TCA.cycle.	0.553048909	0
Eubacterium_dolichum	Desulfovibrio_unclassified	0.827118218	0		Function.unknown	Citrate.cycle..TCA.cycle.	0.464797616	0
Anaerorhabdus_furcosa	Desulfovibrio_unclassified	0.930654287	0		Amino.sugar.and.nucleotide.sugar.metabolism	Citrate.cycle..TCA.cycle.	-0.821629703	0
Parabacteroides_uncultured_bacterium	Desulfovibrio_unclassified	0.786925733	0		Others	Citrate.cycle..TCA.cycle.	-0.507232845	0
Acinetobacter_schindleri	Desulfovibrio_unclassified	-0.442319602	0		Glycolysis...Gluconeogenesis	Citrate.cycle..TCA.cycle.	-0.776416957	0
Clostridium_baratii	Desulfovibrio_unclassified	-0.619427145	0		Oxidative.phosphorylation	Citrate.cycle..TCA.cycle.	0.827530146	0
Lachnospiraceae_unclassified	Subdoligranulum_sp._4_3_54A2FAA	0.799913526	0		Aminoacyl_tRNA.biosynthesis	Citrate.cycle..TCA.cycle.	-0.467094511	0
Bacteroides_unclassified	Subdoligranulum_sp._4_3_54A2FAA	0.833625972	0		Methane.metabolism	Citrate.cycle..TCA.cycle.	-0.509247124	0
Lactococcus_unclassified	Subdoligranulum_sp._4_3_54A2FAA	-0.302309752	0		Carbon.fixation.pathways.in.prokaryotes	Citrate.cycle..TCA.cycle.	0.886080682	0
Ruminococcaceae_unclassified	Subdoligranulum_sp._4_3_54A2FAA	0.884765506	0		Butanoate.metabolism	Citrate.cycle..TCA.cycle.	0.649794281	0
Parabacteroides_unclassified	Subdoligranulum_sp._4_3_54A2FAA	0.79934597	0		Cysteine.and.methionine.metabolism	Citrate.cycle..TCA.cycle.	-0.745085955	0
Peptostreptococcaceae_unclassified	Subdoligranulum_sp._4_3_54A2FAA	-0.543498814	0		Fructose.and.mannose.metabolism	Citrate.cycle..TCA.cycle.	-0.691525757	0
Morganella_unclassified	Subdoligranulum_sp._4_3_54A2FAA	-0.40917924	0		Replication_recombination.and.repair.proteins	Citrate.cycle..TCA.cycle.	-0.848597109	0
Clostridium_colicanis	Subdoligranulum_sp._4_3_54A2FAA	-0.489202917	0		Phosphotransferase.system..PTS.	Citrate.cycle..TCA.cycle.	-0.571175158	0
Mycoplasma_unclassified	Subdoligranulum_sp._4_3_54A2FAA	-0.314489186	0		Porphyrin.and.chlorophyll.metabolism	Citrate.cycle..TCA.cycle.	-0.524723053	0
Lachnospiraceae_uncultured_bacterium	Subdoligranulum_sp._4_3_54A2FAA	0.857791007	0		Translation.proteins	Citrate.cycle..TCA.cycle.	-0.656426847	0
Alistipes_unclassified	Subdoligranulum_sp._4_3_54A2FAA	0.769869685	0		Chaperones.and.folding.catalysts	Citrate.cycle..TCA.cycle.	0.914056063	0
Anaerotruncus_unclassified	Subdoligranulum_sp._4_3_54A2FAA	0.937101483	0		Glycine_serine.and.threonine.metabolism	Citrate.cycle..TCA.cycle.	0.888596058	0
Erysipelotrichaceae_unclassified	Subdoligranulum_sp._4_3_54A2FAA	0.915953696	0		Homologous.recombination	Citrate.cycle..TCA.cycle.	-0.464825034	0
Clostridium_perfringens	Subdoligranulum_sp._4_3_54A2FAA	-0.602491915	0		Pentose.phosphate.pathway	Citrate.cycle..TCA.cycle.	-0.691849291	0
Akkermansia_unclassified	Subdoligranulum_sp._4_3_54A2FAA	0.812864542	0		Starch.and.sucrose.metabolism	Citrate.cycle..TCA.cycle.	-0.847159743	0
Alistipes_uncultured_bacterium	Subdoligranulum_sp._4_3_54A2FAA	0.515133321	0		Peptidoglycan.biosynthesis	Citrate.cycle..TCA.cycle.	-0.657855213	0
Rikenellaceae_unclassified	Subdoligranulum_sp._4_3_54A2FAA	0.758461058	0		Propanoate.metabolism	Citrate.cycle..TCA.cycle.	0.735601485	0
Coprobacillus_uncultured_bacterium	Subdoligranulum_sp._4_3_54A2FAA	0.650264561	0		Mismatch.repair	Citrate.cycle..TCA.cycle.	-0.486052811	0
Rikenella_uncultured_bacterium	Subdoligranulum_sp._4_3_54A2FAA	0.592784047	0		Nitrogen.metabolism	Citrate.cycle..TCA.cycle.	0.974345863	0
Odoribacter_uncultured_bacterium	Subdoligranulum_sp._4_3_54A2FAA	0.771036983	0		Transporters	Bacterial.secretion.system	-0.834350526	0
Bacteroides_uncultured_bacterium	Subdoligranulum_sp._4_3_54A2FAA	0.572094023	0		General.function.prediction.only	Bacterial.secretion.system	-0.73677963	0
Delftia_uncultured_bacterium	Subdoligranulum_sp._4_3_54A2FAA	-0.330267698	0		DNA.repair.and.recombination.proteins	Bacterial.secretion.system	-0.487406194	0
Veillonellaceae_unclassified	Subdoligranulum_sp._4_3_54A2FAA	0.596041262	0		Purine.metabolism	Bacterial.secretion.system	-0.54602021	0
Morganella_uncultured_morganella_sp.	Subdoligranulum_sp._4_3_54A2FAA	-0.306224644	0		Ribosome	Bacterial.secretion.system	-0.537052989	0
Odoribacter_unclassified	Subdoligranulum_sp._4_3_54A2FAA	0.743730128	0		Transcription.factors	Bacterial.secretion.system	-0.669833839	0
Clostridium_unclassified	Subdoligranulum_sp._4_3_54A2FAA	-0.331051797	0		Peptidases	Bacterial.secretion.system	-0.71906364	0
Clostridiales_unclassified	Subdoligranulum_sp._4_3_54A2FAA	0.909167826	0		Two_component.system	Bacterial.secretion.system	0.647051096	0
Rikenella_unclassified	Subdoligranulum_sp._4_3_54A2FAA	0.562536538	0		Pyrimidine.metabolism	Bacterial.secretion.system	-0.648550093	0
Treponema_unclassified	Subdoligranulum_sp._4_3_54A2FAA	0.62486732	0		Secretion.system	Bacterial.secretion.system	0.724812567	0
Thalassospira_unclassified	Subdoligranulum_sp._4_3_54A2FAA	0.299330443	0		Function.unknown	Bacterial.secretion.system	0.657884717	0
Oscillibacter_unclassified	Subdoligranulum_sp._4_3_54A2FAA	0.854983151	0		Chromosome	Bacterial.secretion.system	-0.514139414	0
Legionella_sp.	Subdoligranulum_sp._4_3_54A2FAA	0.387058467	0		Amino.acid.related.enzymes	Bacterial.secretion.system	-0.568529427	0
Eubacterium_dolichum	Subdoligranulum_sp._4_3_54A2FAA	0.857454121	0		Amino.sugar.and.nucleotide.sugar.metabolism	Bacterial.secretion.system	-0.954146564	0
Anaerorhabdus_furcosa	Subdoligranulum_sp._4_3_54A2FAA	0.835277915	0		Arginine.and.proline.metabolism	Bacterial.secretion.system	-0.504127979	0
Parabacteroides_uncultured_bacterium	Subdoligranulum_sp._4_3_54A2FAA	0.784671009	0		Glycolysis...Gluconeogenesis	Bacterial.secretion.system	-0.795900285	0
Acinetobacter_schindleri	Subdoligranulum_sp._4_3_54A2FAA	-0.391497523	0		Oxidative.phosphorylation	Bacterial.secretion.system	0.692014515	0
Clostridium_baratii	Subdoligranulum_sp._4_3_54A2FAA	-0.619918823	0		Aminoacyl_tRNA.biosynthesis	Bacterial.secretion.system	-0.524421811	0
Desulfovibrio_unclassified	Subdoligranulum_sp._4_3_54A2FAA	0.803357601	0		Methane.metabolism	Bacterial.secretion.system	-0.738073111	0
Lachnospiraceae_unclassified	Brachyspira_unclassified	0.364737183	0		DNA.replication.proteins	Bacterial.secretion.system	-0.533917487	0
Lactococcus_unclassified	Brachyspira_unclassified	-0.396736473	0		Carbon.fixation.pathways.in.prokaryotes	Bacterial.secretion.system	0.804304004	0
Candidatus_Hepatincola_uncultured_alpha_proteobacterium	Brachyspira_unclassified	0.648847461	0		Butanoate.metabolism	Bacterial.secretion.system	0.76262635	0
Ruminococcaceae_unclassified	Brachyspira_unclassified	0.309881985	0		Cysteine.and.methionine.metabolism	Bacterial.secretion.system	-0.882350147	0
Parabacteroides_unclassified	Brachyspira_unclassified	0.300370842	0		Fructose.and.mannose.metabolism	Bacterial.secretion.system	-0.868435979	0
Morganella_unclassified	Brachyspira_unclassified	-0.343995124	0		Replication_recombination.and.repair.proteins	Bacterial.secretion.system	-0.755645275	0
Clostridium_colicanis	Brachyspira_unclassified	-0.525105178	0		Phosphotransferase.system..PTS.	Bacterial.secretion.system	-0.472594619	0
Mycoplasma_unclassified	Brachyspira_unclassified	-0.403204918	0		Porphyrin.and.chlorophyll.metabolism	Bacterial.secretion.system	-0.663476229	0
Alistipes_unclassified	Brachyspira_unclassified	0.321409822	0		Translation.proteins	Bacterial.secretion.system	-0.615613222	0
Clostridium_perfringens	Brachyspira_unclassified	-0.464232892	0		Chaperones.and.folding.catalysts	Bacterial.secretion.system	0.727081776	0
Brevibacillus_agri	Brachyspira_unclassified	-0.512775719	0		Glycine_serine.and.threonine.metabolism	Bacterial.secretion.system	0.78174454	0
Ureaplasma_unclassified	Brachyspira_unclassified	0.84165895	0		Homologous.recombination	Bacterial.secretion.system	-0.566917181	0
Proteobacteria_unclassified	Brachyspira_unclassified	-0.403633684	0		Pentose.phosphate.pathway	Bacterial.secretion.system	-0.782277048	0
Pseudomonas_unclassified	Brachyspira_unclassified	-0.610934377	0		Starch.and.sucrose.metabolism	Bacterial.secretion.system	-0.87325269	0
Alistipes_uncultured_bacterium	Brachyspira_unclassified	-0.363118112	0		Peptidoglycan.biosynthesis	Bacterial.secretion.system	-0.662910044	0
Rikenellaceae_unclassified	Brachyspira_unclassified	0.430764824	0		Transcription.machinery	Bacterial.secretion.system	-0.698118806	0
Rikenella_uncultured_bacterium	Brachyspira_unclassified	0.364608824	0		Propanoate.metabolism	Bacterial.secretion.system	0.840462804	0
Acinetobacter_unclassified	Brachyspira_unclassified	-0.608225703	0		Mismatch.repair	Bacterial.secretion.system	-0.562498152	0
Bacteroides_uncultured_bacterium	Brachyspira_unclassified	0.546190679	0		Lysine.biosynthesis	Bacterial.secretion.system	-0.627481401	0
Delftia_uncultured_bacterium	Brachyspira_unclassified	-0.574563444	0		Nitrogen.metabolism	Bacterial.secretion.system	0.891174734	0
Veillonellaceae_unclassified	Brachyspira_unclassified	0.578983128	0		Citrate.cycle..TCA.cycle.	Bacterial.secretion.system	0.884527743	0
Rikenella_unclassified	Brachyspira_unclassified	0.479699641	0		Transporters	Lipid.biosynthesis.proteins	-0.900789857	0
Parabacteroides_uncultured_bacterium	Brachyspira_unclassified	0.405826062	0		ABC.transporters	Lipid.biosynthesis.proteins	-0.651796758	0
Acinetobacter_schindleri	Brachyspira_unclassified	-0.596692264	0		General.function.prediction.only	Lipid.biosynthesis.proteins	-0.555695534	0
Lachnospiraceae_unclassified	Rhodospirillaceae_uncultured_rumen_bacterium	0.359285116	0		Transcription.factors	Lipid.biosynthesis.proteins	-0.92836982	0
Lactococcus_unclassified	Rhodospirillaceae_uncultured_rumen_bacterium	0.331210911	0		Peptidases	Lipid.biosynthesis.proteins	-0.87646848	0
Peptostreptococcaceae_unclassified	Rhodospirillaceae_uncultured_rumen_bacterium	-0.362354606	0		Other.ion_coupled.transporters	Lipid.biosynthesis.proteins	-0.462244481	0
Alistipes_unclassified	Rhodospirillaceae_uncultured_rumen_bacterium	0.375270635	0		Amino.sugar.and.nucleotide.sugar.metabolism	Lipid.biosynthesis.proteins	-0.807352841	0
Anaerotruncus_unclassified	Rhodospirillaceae_uncultured_rumen_bacterium	0.331521183	0		Glycolysis...Gluconeogenesis	Lipid.biosynthesis.proteins	-0.591650724	0
Clostridium_perfringens	Rhodospirillaceae_uncultured_rumen_bacterium	-0.305527985	0		Oxidative.phosphorylation	Lipid.biosynthesis.proteins	0.783370852	0
Rikenella_uncultured_bacterium	Rhodospirillaceae_uncultured_rumen_bacterium	0.484808505	0		Methane.metabolism	Lipid.biosynthesis.proteins	-0.636249244	0
Odoribacter_uncultured_bacterium	Rhodospirillaceae_uncultured_rumen_bacterium	0.500905097	0		Carbon.fixation.pathways.in.prokaryotes	Lipid.biosynthesis.proteins	0.615632117	0
Odoribacter_unclassified	Rhodospirillaceae_uncultured_rumen_bacterium	0.553959012	0		Butanoate.metabolism	Lipid.biosynthesis.proteins	0.764740705	0
Thalassospira_unclassified	Rhodospirillaceae_uncultured_rumen_bacterium	0.493342757	0		Cysteine.and.methionine.metabolism	Lipid.biosynthesis.proteins	-0.964071631	0
Clostridium_baratii	Rhodospirillaceae_uncultured_rumen_bacterium	-0.467738539	0		Fructose.and.mannose.metabolism	Lipid.biosynthesis.proteins	-0.835384727	0
Lachnospiraceae_unclassified	Porphyromonadaceae_unclassified	0.876824319	0		Replication_recombination.and.repair.proteins	Lipid.biosynthesis.proteins	-0.746412456	0
Bacteroides_unclassified	Porphyromonadaceae_unclassified	0.890335739	0		Phosphotransferase.system..PTS.	Lipid.biosynthesis.proteins	-0.747605085	0
Ruminococcaceae_unclassified	Porphyromonadaceae_unclassified	0.908958077	0		Porphyrin.and.chlorophyll.metabolism	Lipid.biosynthesis.proteins	-0.716984749	0
Parabacteroides_unclassified	Porphyromonadaceae_unclassified	0.863425076	0		Energy.metabolism	Lipid.biosynthesis.proteins	-0.610757351	0
Peptostreptococcaceae_unclassified	Porphyromonadaceae_unclassified	-0.603788495	0		Translation.proteins	Lipid.biosynthesis.proteins	-0.574578643	0
Morganella_unclassified	Porphyromonadaceae_unclassified	-0.516833603	0		Chaperones.and.folding.catalysts	Lipid.biosynthesis.proteins	0.694667578	0
Clostridium_colicanis	Porphyromonadaceae_unclassified	-0.40696618	0		Glycine_serine.and.threonine.metabolism	Lipid.biosynthesis.proteins	0.804595828	0
Lachnospiraceae_uncultured_bacterium	Porphyromonadaceae_unclassified	0.733015537	0		Pentose.phosphate.pathway	Lipid.biosynthesis.proteins	-0.71697557	0
Alistipes_unclassified	Porphyromonadaceae_unclassified	0.836713433	0		Starch.and.sucrose.metabolism	Lipid.biosynthesis.proteins	-0.673282683	0
Anaerotruncus_unclassified	Porphyromonadaceae_unclassified	0.897846639	0		Transcription.machinery	Lipid.biosynthesis.proteins	-0.515322387	0
Erysipelotrichaceae_unclassified	Porphyromonadaceae_unclassified	0.735961437	0		Propanoate.metabolism	Lipid.biosynthesis.proteins	0.794510841	0
Clostridium_perfringens	Porphyromonadaceae_unclassified	-0.740384281	0		Nitrogen.metabolism	Lipid.biosynthesis.proteins	0.658716083	0
Ureaplasma_unclassified	Porphyromonadaceae_unclassified	0.468132287	0		Citrate.cycle..TCA.cycle.	Lipid.biosynthesis.proteins	0.733128965	0
Pseudomonas_unclassified	Porphyromonadaceae_unclassified	-0.328588843	0		Bacterial.secretion.system	Lipid.biosynthesis.proteins	0.801126361	0
Akkermansia_unclassified	Porphyromonadaceae_unclassified	0.617814243	0		Transporters	Protein.folding.and.associated.processing	-0.619223535	0
Alistipes_uncultured_bacterium	Porphyromonadaceae_unclassified	0.351436555	0		General.function.prediction.only	Protein.folding.and.associated.processing	-0.555092752	0
Rikenellaceae_unclassified	Porphyromonadaceae_unclassified	0.874927819	0		DNA.repair.and.recombination.proteins	Protein.folding.and.associated.processing	-0.74555403	0
Coprobacillus_uncultured_bacterium	Porphyromonadaceae_unclassified	0.695561588	0		Purine.metabolism	Protein.folding.and.associated.processing	-0.779354751	0
Rikenella_uncultured_bacterium	Porphyromonadaceae_unclassified	0.846723974	0		Ribosome	Protein.folding.and.associated.processing	-0.79197979	0
Odoribacter_uncultured_bacterium	Porphyromonadaceae_unclassified	0.888783455	0		Transcription.factors	Protein.folding.and.associated.processing	-0.464312822	0
Acinetobacter_unclassified	Porphyromonadaceae_unclassified	-0.332265705	0		Two_component.system	Protein.folding.and.associated.processing	0.864781857	0
Bacteroides_uncultured_bacterium	Porphyromonadaceae_unclassified	0.76659137	0		Pyrimidine.metabolism	Protein.folding.and.associated.processing	-0.859854162	0
Delftia_uncultured_bacterium	Porphyromonadaceae_unclassified	-0.35127607	0		Secretion.system	Protein.folding.and.associated.processing	0.834787011	0
Veillonellaceae_unclassified	Porphyromonadaceae_unclassified	0.698472261	0		Function.unknown	Protein.folding.and.associated.processing	0.833579898	0
Morganella_uncultured_morganella_sp.	Porphyromonadaceae_unclassified	-0.42766577	0		Chromosome	Protein.folding.and.associated.processing	-0.734321475	0
Odoribacter_unclassified	Porphyromonadaceae_unclassified	0.750347912	0		Amino.acid.related.enzymes	Protein.folding.and.associated.processing	-0.750027835	0
Clostridiales_unclassified	Porphyromonadaceae_unclassified	0.890896559	0		Ribosome.Biogenesis	Protein.folding.and.associated.processing	-0.624576747	0
Rikenella_unclassified	Porphyromonadaceae_unclassified	0.736957192	0		Amino.sugar.and.nucleotide.sugar.metabolism	Protein.folding.and.associated.processing	-0.805701971	0
Treponema_unclassified	Porphyromonadaceae_unclassified	0.491464496	0		Bacterial.motility.proteins	Protein.folding.and.associated.processing	0.493308008	0
Oscillibacter_unclassified	Porphyromonadaceae_unclassified	0.666074991	0		Glycolysis...Gluconeogenesis	Protein.folding.and.associated.processing	-0.775403202	0
Legionella_sp.	Porphyromonadaceae_unclassified	0.327465266	0		Oxidative.phosphorylation	Protein.folding.and.associated.processing	0.532664776	0
Eubacterium_dolichum	Porphyromonadaceae_unclassified	0.655798495	0		Aminoacyl_tRNA.biosynthesis	Protein.folding.and.associated.processing	-0.77994585	0
Anaerorhabdus_furcosa	Porphyromonadaceae_unclassified	0.832570672	0		Methane.metabolism	Protein.folding.and.associated.processing	-0.699052274	0
Parabacteroides_uncultured_bacterium	Porphyromonadaceae_unclassified	0.913063943	0		DNA.replication.proteins	Protein.folding.and.associated.processing	-0.773863196	0
Acinetobacter_schindleri	Porphyromonadaceae_unclassified	-0.404242098	0		Carbon.fixation.pathways.in.prokaryotes	Protein.folding.and.associated.processing	0.737967968	0
Clostridium_baratii	Porphyromonadaceae_unclassified	-0.753644347	0		Butanoate.metabolism	Protein.folding.and.associated.processing	0.609576166	0
Desulfovibrio_unclassified	Porphyromonadaceae_unclassified	0.873385549	0		Alanine_aspartate.and.glutamate.metabolism	Protein.folding.and.associated.processing	-0.678343594	0
Subdoligranulum_sp._4_3_54A2FAA	Porphyromonadaceae_unclassified	0.837639332	0		Cysteine.and.methionine.metabolism	Protein.folding.and.associated.processing	-0.64756614	0
Brachyspira_unclassified	Porphyromonadaceae_unclassified	0.300359696	0		Fructose.and.mannose.metabolism	Protein.folding.and.associated.processing	-0.622777045	0
Lachnospiraceae_unclassified	Eubacterium_fissicatena	0.824275255	0		Replication_recombination.and.repair.proteins	Protein.folding.and.associated.processing	-0.660310686	0
Bacteroides_unclassified	Eubacterium_fissicatena	0.833608985	0		Translation.proteins	Protein.folding.and.associated.processing	-0.773710012	0
Ruminococcaceae_unclassified	Eubacterium_fissicatena	0.893703163	0		Chaperones.and.folding.catalysts	Protein.folding.and.associated.processing	0.616900742	0
Parabacteroides_unclassified	Eubacterium_fissicatena	0.895287335	0		Glycine_serine.and.threonine.metabolism	Protein.folding.and.associated.processing	0.629339635	0
Peptostreptococcaceae_unclassified	Eubacterium_fissicatena	-0.502681792	0		Homologous.recombination	Protein.folding.and.associated.processing	-0.802357256	0
Morganella_unclassified	Eubacterium_fissicatena	-0.499368459	0		Pentose.phosphate.pathway	Protein.folding.and.associated.processing	-0.625229418	0
Lachnospiraceae_uncultured_bacterium	Eubacterium_fissicatena	0.733813167	0		Starch.and.sucrose.metabolism	Protein.folding.and.associated.processing	-0.762505889	0
Alistipes_unclassified	Eubacterium_fissicatena	0.739676178	0		Peptidoglycan.biosynthesis	Protein.folding.and.associated.processing	-0.905678689	0
Anaerotruncus_unclassified	Eubacterium_fissicatena	0.805296421	0		Transcription.machinery	Protein.folding.and.associated.processing	-0.513159931	0
Erysipelotrichaceae_unclassified	Eubacterium_fissicatena	0.750909805	0		Propanoate.metabolism	Protein.folding.and.associated.processing	0.6973387	0
Clostridium_perfringens	Eubacterium_fissicatena	-0.67842418	0		Mismatch.repair	Protein.folding.and.associated.processing	-0.806952715	0
Ureaplasma_unclassified	Eubacterium_fissicatena	0.393077821	0		Lysine.biosynthesis	Protein.folding.and.associated.processing	-0.771304786	0
Akkermansia_unclassified	Eubacterium_fissicatena	0.616952181	0		Nitrogen.metabolism	Protein.folding.and.associated.processing	0.835379541	0
Alistipes_uncultured_bacterium	Eubacterium_fissicatena	0.343890429	0		Citrate.cycle..TCA.cycle.	Protein.folding.and.associated.processing	0.814871132	0
Rikenellaceae_unclassified	Eubacterium_fissicatena	0.749351382	0		Bacterial.secretion.system	Protein.folding.and.associated.processing	0.839831591	0
Coprobacillus_uncultured_bacterium	Eubacterium_fissicatena	0.79287529	0		Lipid.biosynthesis.proteins	Protein.folding.and.associated.processing	0.557518899	0
Rikenella_uncultured_bacterium	Eubacterium_fissicatena	0.823998928	0		DNA.repair.and.recombination.proteins	DNA.replication	0.982410014	0
Odoribacter_uncultured_bacterium	Eubacterium_fissicatena	0.665363789	0		Purine.metabolism	DNA.replication	0.959552765	0
Bacteroides_uncultured_bacterium	Eubacterium_fissicatena	0.760998666	0		Ribosome	DNA.replication	0.985155463	0
Delftia_uncultured_bacterium	Eubacterium_fissicatena	-0.32052061	0		Two_component.system	DNA.replication	-0.962795317	0
Veillonellaceae_unclassified	Eubacterium_fissicatena	0.688921154	0		Pyrimidine.metabolism	DNA.replication	0.96433109	0
Morganella_uncultured_morganella_sp.	Eubacterium_fissicatena	-0.417511612	0		Secretion.system	DNA.replication	-0.869716644	0
Odoribacter_unclassified	Eubacterium_fissicatena	0.529388011	0		Function.unknown	DNA.replication	-0.87073946	0
Clostridiales_unclassified	Eubacterium_fissicatena	0.932703793	0		Chromosome	DNA.replication	0.843475223	0
Rikenella_unclassified	Eubacterium_fissicatena	0.615986288	0		Amino.acid.related.enzymes	DNA.replication	0.96635133	0
Treponema_unclassified	Eubacterium_fissicatena	0.497827888	0		Ribosome.Biogenesis	DNA.replication	0.877930999	0
Oscillibacter_unclassified	Eubacterium_fissicatena	0.664310992	0		Amino.sugar.and.nucleotide.sugar.metabolism	DNA.replication	0.596856773	0
Eubacterium_dolichum	Eubacterium_fissicatena	0.763686419	0		Bacterial.motility.proteins	DNA.replication	-0.843127787	0
Anaerorhabdus_furcosa	Eubacterium_fissicatena	0.898225367	0		Glycolysis...Gluconeogenesis	DNA.replication	0.714472294	0
Parabacteroides_uncultured_bacterium	Eubacterium_fissicatena	0.783839941	0		Pyruvate.metabolism	DNA.replication	0.668968439	0
Acinetobacter_schindleri	Eubacterium_fissicatena	-0.356564611	0		Aminoacyl_tRNA.biosynthesis	DNA.replication	0.957847774	0
Clostridium_baratii	Eubacterium_fissicatena	-0.615699589	0		Methane.metabolism	DNA.replication	0.65337038	0
Desulfovibrio_unclassified	Eubacterium_fissicatena	0.927790344	0		DNA.replication.proteins	DNA.replication	0.986398041	0
Subdoligranulum_sp._4_3_54A2FAA	Eubacterium_fissicatena	0.778162479	0		Carbon.fixation.pathways.in.prokaryotes	DNA.replication	-0.526150525	0
Porphyromonadaceae_unclassified	Eubacterium_fissicatena	0.851821482	0		Butanoate.metabolism	DNA.replication	-0.558127165	0
Lachnospiraceae_unclassified	Chryseobacterium_unclassified	-0.521777272	0		Alanine_aspartate.and.glutamate.metabolism	DNA.replication	0.926671088	0
Bacteroides_unclassified	Chryseobacterium_unclassified	-0.467841983	0		Replication_recombination.and.repair.proteins	DNA.replication	0.533141673	0
Ruminococcaceae_unclassified	Chryseobacterium_unclassified	-0.528289318	0		Translation.proteins	DNA.replication	0.760289431	0
Parabacteroides_unclassified	Chryseobacterium_unclassified	-0.428699523	0		Homologous.recombination	DNA.replication	0.989836991	0
Peptostreptococcaceae_unclassified	Chryseobacterium_unclassified	0.511749148	0		Pentose.phosphate.pathway	DNA.replication	0.569378316	0
Morganella_unclassified	Chryseobacterium_unclassified	0.81294322	0		Starch.and.sucrose.metabolism	DNA.replication	0.628543317	0
Clostridium_colicanis	Chryseobacterium_unclassified	0.755254865	0		Peptidoglycan.biosynthesis	DNA.replication	0.863729537	0
Mycoplasma_unclassified	Chryseobacterium_unclassified	0.577444434	0		Transcription.machinery	DNA.replication	0.47805804	0
Alistipes_unclassified	Chryseobacterium_unclassified	-0.578241527	0		Propanoate.metabolism	DNA.replication	-0.601650715	0
Anaerotruncus_unclassified	Chryseobacterium_unclassified	-0.353493094	0		Mismatch.repair	DNA.replication	0.982535124	0
Clostridium_perfringens	Chryseobacterium_unclassified	0.773507535	0		Lysine.biosynthesis	DNA.replication	0.8584674	0
Brevibacillus_agri	Chryseobacterium_unclassified	0.892274559	0		Phenylalanine_tyrosine.and.tryptophan.biosynthesis	DNA.replication	0.77189672	0
Ureaplasma_unclassified	Chryseobacterium_unclassified	-0.639708102	0		Nitrogen.metabolism	DNA.replication	-0.487841159	0
Proteobacteria_unclassified	Chryseobacterium_unclassified	0.617161036	0		Valine_leucine.and.isoleucine.biosynthesis	DNA.replication	0.675795317	0
Pseudomonas_unclassified	Chryseobacterium_unclassified	0.971319616	0		Bacterial.secretion.system	DNA.replication	-0.547747374	0
Alistipes_uncultured_bacterium	Chryseobacterium_unclassified	0.347110391	0		Protein.folding.and.associated.processing	DNA.replication	-0.776822686	0
Cetobacterium_uncultured_bacterium	Chryseobacterium_unclassified	0.515151978	0		ABC.transporters	Histidine.metabolism	-0.827731431	0
Rikenellaceae_unclassified	Chryseobacterium_unclassified	-0.533563793	0		Purine.metabolism	Histidine.metabolism	0.490804464	0
Rikenella_uncultured_bacterium	Chryseobacterium_unclassified	-0.399019986	0		Ribosome	Histidine.metabolism	0.484640509	0
Acinetobacter_unclassified	Chryseobacterium_unclassified	0.972836316	0		Two_component.system	Histidine.metabolism	-0.533064485	0
Bacteroides_uncultured_bacterium	Chryseobacterium_unclassified	-0.583034396	0		Other.ion_coupled.transporters	Histidine.metabolism	-0.790903389	0
Clostridium_uncultured_bacterium	Chryseobacterium_unclassified	0.405999303	0		Aminoacyl_tRNA.biosynthesis	Histidine.metabolism	0.495005339	0
Delftia_uncultured_bacterium	Chryseobacterium_unclassified	0.968150437	0		Alanine_aspartate.and.glutamate.metabolism	Histidine.metabolism	0.539757609	0
Veillonellaceae_unclassified	Chryseobacterium_unclassified	-0.638761461	0		Homologous.recombination	Histidine.metabolism	0.473530769	0
Morganella_uncultured_morganella_sp.	Chryseobacterium_unclassified	0.770258665	0		Peptidoglycan.biosynthesis	Histidine.metabolism	0.563451946	0
Clostridium_unclassified	Chryseobacterium_unclassified	0.499475628	0		DNA.replication	Histidine.metabolism	0.505702257	0
Clostridiales_unclassified	Chryseobacterium_unclassified	-0.484392792	0		Transporters	Glyoxylate.and.dicarboxylate.metabolism	-0.792567551	0
Rikenella_unclassified	Chryseobacterium_unclassified	-0.574935198	0		General.function.prediction.only	Glyoxylate.and.dicarboxylate.metabolism	-0.801200747	0
Thalassospira_unclassified	Chryseobacterium_unclassified	0.361224085	0		Purine.metabolism	Glyoxylate.and.dicarboxylate.metabolism	-0.545010865	0
Eubacterium_dolichum	Chryseobacterium_unclassified	-0.355224937	0		Transcription.factors	Glyoxylate.and.dicarboxylate.metabolism	-0.817154765	0
Anaerorhabdus_furcosa	Chryseobacterium_unclassified	-0.464258164	0		Peptidases	Glyoxylate.and.dicarboxylate.metabolism	-0.686018705	0
Parabacteroides_uncultured_bacterium	Chryseobacterium_unclassified	-0.536514878	0		Two_component.system	Glyoxylate.and.dicarboxylate.metabolism	0.561771572	0
Acinetobacter_schindleri	Chryseobacterium_unclassified	0.966149211	0		Pyrimidine.metabolism	Glyoxylate.and.dicarboxylate.metabolism	-0.595707178	0
Clostridium_baratii	Chryseobacterium_unclassified	0.573247373	0		Secretion.system	Glyoxylate.and.dicarboxylate.metabolism	0.505187213	0
Desulfovibrio_unclassified	Chryseobacterium_unclassified	-0.404180467	0		Amino.sugar.and.nucleotide.sugar.metabolism	Glyoxylate.and.dicarboxylate.metabolism	-0.853612959	0
Subdoligranulum_sp._4_3_54A2FAA	Chryseobacterium_unclassified	-0.345982343	0		Others	Glyoxylate.and.dicarboxylate.metabolism	-0.503671348	0
Brachyspira_unclassified	Chryseobacterium_unclassified	-0.593480885	0		Glycolysis...Gluconeogenesis	Glyoxylate.and.dicarboxylate.metabolism	-0.798441648	0
Porphyromonadaceae_unclassified	Chryseobacterium_unclassified	-0.348668188	0		Oxidative.phosphorylation	Glyoxylate.and.dicarboxylate.metabolism	0.910223782	0
Eubacterium_fissicatena	Chryseobacterium_unclassified	-0.301189691	0		Methane.metabolism	Glyoxylate.and.dicarboxylate.metabolism	-0.517787635	0
Lactococcus_unclassified	butyrate.producing_bacterium_A2.207	0.373524129	0		Carbon.fixation.pathways.in.prokaryotes	Glyoxylate.and.dicarboxylate.metabolism	0.802363336	0
Morganella_unclassified	butyrate.producing_bacterium_A2.207	0.598697722	0		Butanoate.metabolism	Glyoxylate.and.dicarboxylate.metabolism	0.681416988	0
Clostridium_colicanis	butyrate.producing_bacterium_A2.207	0.403424323	0		Cysteine.and.methionine.metabolism	Glyoxylate.and.dicarboxylate.metabolism	-0.836670816	0
Mycoplasma_unclassified	butyrate.producing_bacterium_A2.207	0.593250573	0		Fructose.and.mannose.metabolism	Glyoxylate.and.dicarboxylate.metabolism	-0.74972862	0
Lachnospiraceae_uncultured_bacterium	butyrate.producing_bacterium_A2.207	0.472515166	0		Replication_recombination.and.repair.proteins	Glyoxylate.and.dicarboxylate.metabolism	-0.890431464	0
Clostridium_perfringens	butyrate.producing_bacterium_A2.207	0.317436934	0		Phosphotransferase.system..PTS.	Glyoxylate.and.dicarboxylate.metabolism	-0.686675966	0
Brevibacillus_agri	butyrate.producing_bacterium_A2.207	0.626493514	0		Porphyrin.and.chlorophyll.metabolism	Glyoxylate.and.dicarboxylate.metabolism	-0.485040128	0
Ureaplasma_unclassified	butyrate.producing_bacterium_A2.207	-0.502495587	0		Translation.proteins	Glyoxylate.and.dicarboxylate.metabolism	-0.705953658	0
Proteobacteria_unclassified	butyrate.producing_bacterium_A2.207	0.321439981	0		Chaperones.and.folding.catalysts	Glyoxylate.and.dicarboxylate.metabolism	0.886363029	0
Pseudomonas_unclassified	butyrate.producing_bacterium_A2.207	0.66333276	0		Glycine_serine.and.threonine.metabolism	Glyoxylate.and.dicarboxylate.metabolism	0.923113525	0
Akkermansia_unclassified	butyrate.producing_bacterium_A2.207	0.3694399	0		Homologous.recombination	Glyoxylate.and.dicarboxylate.metabolism	-0.456760108	0
Alistipes_uncultured_bacterium	butyrate.producing_bacterium_A2.207	0.757932842	0		Pentose.phosphate.pathway	Glyoxylate.and.dicarboxylate.metabolism	-0.726226211	0
Cetobacterium_uncultured_bacterium	butyrate.producing_bacterium_A2.207	0.593720198	0		Starch.and.sucrose.metabolism	Glyoxylate.and.dicarboxylate.metabolism	-0.860877812	0
Rikenellaceae_unclassified	butyrate.producing_bacterium_A2.207	-0.310555011	0		Peptidoglycan.biosynthesis	Glyoxylate.and.dicarboxylate.metabolism	-0.679594457	0
Acinetobacter_unclassified	butyrate.producing_bacterium_A2.207	0.678733706	0		Propanoate.metabolism	Glyoxylate.and.dicarboxylate.metabolism	0.77667284	0
Clostridium_uncultured_bacterium	butyrate.producing_bacterium_A2.207	0.540597975	0		Mismatch.repair	Glyoxylate.and.dicarboxylate.metabolism	-0.477114797	0
Delftia_uncultured_bacterium	butyrate.producing_bacterium_A2.207	0.621304572	0		Nitrogen.metabolism	Glyoxylate.and.dicarboxylate.metabolism	0.905939519	0
Veillonellaceae_unclassified	butyrate.producing_bacterium_A2.207	-0.394614905	0		Citrate.cycle..TCA.cycle.	Glyoxylate.and.dicarboxylate.metabolism	0.945839703	0
Morganella_uncultured_morganella_sp.	butyrate.producing_bacterium_A2.207	0.59566915	0		Bacterial.secretion.system	Glyoxylate.and.dicarboxylate.metabolism	0.890503883	0
Rikenella_unclassified	butyrate.producing_bacterium_A2.207	-0.423822761	0		Lipid.biosynthesis.proteins	Glyoxylate.and.dicarboxylate.metabolism	0.835288584	0
Treponema_unclassified	butyrate.producing_bacterium_A2.207	0.712585151	0		Protein.folding.and.associated.processing	Glyoxylate.and.dicarboxylate.metabolism	0.780798197	0
Thalassospira_unclassified	butyrate.producing_bacterium_A2.207	0.625484586	0		DNA.repair.and.recombination.proteins	Glycerophospholipid.metabolism	0.673674703	0
Oscillibacter_unclassified	butyrate.producing_bacterium_A2.207	0.491410553	0		Purine.metabolism	Glycerophospholipid.metabolism	0.766381145	0
Legionella_sp.	butyrate.producing_bacterium_A2.207	0.603031635	0		Ribosome	Glycerophospholipid.metabolism	0.637269199	0
Acinetobacter_schindleri	butyrate.producing_bacterium_A2.207	0.57353878	0		Two_component.system	Glycerophospholipid.metabolism	-0.582090318	0
Brachyspira_unclassified	butyrate.producing_bacterium_A2.207	-0.436155021	0		Pyrimidine.metabolism	Glycerophospholipid.metabolism	0.620652854	0
Chryseobacterium_unclassified	butyrate.producing_bacterium_A2.207	0.596451879	0		Function.unknown	Glycerophospholipid.metabolism	-0.521069169	0
Lactococcus_unclassified	Citrobacter_unclassified	0.518354774	0		Chromosome	Glycerophospholipid.metabolism	0.720646977	0
Candidatus_Hepatincola_uncultured_alpha_proteobacterium	Citrobacter_unclassified	-0.511347413	0		Amino.acid.related.enzymes	Glycerophospholipid.metabolism	0.574683368	0
Mycoplasma_unclassified	Citrobacter_unclassified	0.422617614	0		Ribosome.Biogenesis	Glycerophospholipid.metabolism	0.810513556	0
Ureaplasma_unclassified	Citrobacter_unclassified	-0.373067379	0		Bacterial.motility.proteins	Glycerophospholipid.metabolism	-0.501775205	0
Proteobacteria_unclassified	Citrobacter_unclassified	-0.311332345	0		Aminoacyl_tRNA.biosynthesis	Glycerophospholipid.metabolism	0.549713373	0
Bacteroides_uncultured_bacterium	Citrobacter_unclassified	-0.343560666	0		DNA.replication.proteins	Glycerophospholipid.metabolism	0.674619615	0
Clostridium_uncultured_bacterium	Citrobacter_unclassified	0.3400186	0		Alanine_aspartate.and.glutamate.metabolism	Glycerophospholipid.metabolism	0.457549721	0
Veillonellaceae_unclassified	Citrobacter_unclassified	-0.443245053	0		Translation.proteins	Glycerophospholipid.metabolism	0.834081531	0
Clostridium_unclassified	Citrobacter_unclassified	-0.64346689	0		Homologous.recombination	Glycerophospholipid.metabolism	0.665451586	0
Treponema_unclassified	Citrobacter_unclassified	0.342285991	0		Peptidoglycan.biosynthesis	Glycerophospholipid.metabolism	0.694292545	0
Legionella_sp.	Citrobacter_unclassified	0.62816292	0		Mismatch.repair	Glycerophospholipid.metabolism	0.69106257	0
butyrate.producing_bacterium_A2.207	Citrobacter_unclassified	0.355569541	0		Lysine.biosynthesis	Glycerophospholipid.metabolism	0.533365488	0
Lachnospiraceae_unclassified	Roseomonas_unclassified	-0.428243876	0		Phenylalanine_tyrosine.and.tryptophan.biosynthesis	Glycerophospholipid.metabolism	0.466545403	0
Bacteroides_unclassified	Roseomonas_unclassified	-0.359607548	0		Protein.folding.and.associated.processing	Glycerophospholipid.metabolism	-0.471607834	0
Lactococcus_unclassified	Roseomonas_unclassified	0.383723825	0		DNA.replication	Glycerophospholipid.metabolism	0.662829697	0
Ruminococcaceae_unclassified	Roseomonas_unclassified	-0.47910136	0		Transporters	Sporulation	0.938712239	0
Parabacteroides_unclassified	Roseomonas_unclassified	-0.333436877	0		ABC.transporters	Sporulation	0.700274229	0
Morganella_unclassified	Roseomonas_unclassified	0.627033293	0		Transcription.factors	Sporulation	0.711569548	0
Clostridium_colicanis	Roseomonas_unclassified	0.62141633	0		Peptidases	Sporulation	0.761758566	0
Mycoplasma_unclassified	Roseomonas_unclassified	0.559556901	0		Secretion.system	Sporulation	-0.628594875	0
Alistipes_unclassified	Roseomonas_unclassified	-0.467796832	0		Function.unknown	Sporulation	-0.605867743	0
Clostridium_perfringens	Roseomonas_unclassified	0.621011436	0		Chromosome	Sporulation	0.487331718	0
Brevibacillus_agri	Roseomonas_unclassified	0.856389701	0		Amino.sugar.and.nucleotide.sugar.metabolism	Sporulation	0.877615571	0
Ureaplasma_unclassified	Roseomonas_unclassified	-0.593026876	0		Arginine.and.proline.metabolism	Sporulation	0.673275411	0
Pseudomonas_unclassified	Roseomonas_unclassified	0.817401886	0		Glycolysis...Gluconeogenesis	Sporulation	0.651778996	0
Cetobacterium_uncultured_bacterium	Roseomonas_unclassified	0.330508977	0		Oxidative.phosphorylation	Sporulation	-0.51230073	0
Rikenellaceae_unclassified	Roseomonas_unclassified	-0.452521026	0		Methane.metabolism	Sporulation	0.858737409	0
Rikenella_uncultured_bacterium	Roseomonas_unclassified	-0.31873551	0		Carbon.fixation.pathways.in.prokaryotes	Sporulation	-0.71714747	0
Acinetobacter_unclassified	Roseomonas_unclassified	0.81853205	0		Butanoate.metabolism	Sporulation	-0.863492787	0
Bacteroides_uncultured_bacterium	Roseomonas_unclassified	-0.456104845	0		Cysteine.and.methionine.metabolism	Sporulation	0.903878808	0
Clostridium_uncultured_bacterium	Roseomonas_unclassified	0.547103822	0		Fructose.and.mannose.metabolism	Sporulation	0.918523014	0
Delftia_uncultured_bacterium	Roseomonas_unclassified	0.825600684	0		Replication_recombination.and.repair.proteins	Sporulation	0.63703537	0
Veillonellaceae_unclassified	Roseomonas_unclassified	-0.67717576	0		Porphyrin.and.chlorophyll.metabolism	Sporulation	0.780348659	0
Morganella_uncultured_morganella_sp.	Roseomonas_unclassified	0.550539136	0		Translation.proteins	Sporulation	0.456762671	0
Clostridiales_unclassified	Roseomonas_unclassified	-0.428553075	0		Chaperones.and.folding.catalysts	Sporulation	-0.542497158	0
Rikenella_unclassified	Roseomonas_unclassified	-0.386366725	0		Glycine_serine.and.threonine.metabolism	Sporulation	-0.599232972	0
Thalassospira_unclassified	Roseomonas_unclassified	0.372548699	0		Pentose.phosphate.pathway	Sporulation	0.813769877	0
Legionella_sp.	Roseomonas_unclassified	0.309850276	0		Starch.and.sucrose.metabolism	Sporulation	0.717545986	0
Anaerorhabdus_furcosa	Roseomonas_unclassified	-0.367552638	0		Transcription.machinery	Sporulation	0.834657669	0
Parabacteroides_uncultured_bacterium	Roseomonas_unclassified	-0.483617336	0		Propanoate.metabolism	Sporulation	-0.868591905	0
Acinetobacter_schindleri	Roseomonas_unclassified	0.762340128	0		Lysine.biosynthesis	Sporulation	0.635596871	0
Clostridium_baratii	Roseomonas_unclassified	0.389620304	0		Nitrogen.metabolism	Sporulation	-0.674384832	0
Desulfovibrio_unclassified	Roseomonas_unclassified	-0.359508932	0		Citrate.cycle..TCA.cycle.	Sporulation	-0.691142857	0
Subdoligranulum_sp._4_3_54A2FAA	Roseomonas_unclassified	-0.310841888	0		Bacterial.secretion.system	Sporulation	-0.851562381	0
Brachyspira_unclassified	Roseomonas_unclassified	-0.552049696	0		Lipid.biosynthesis.proteins	Sporulation	-0.869015515	0
Porphyromonadaceae_unclassified	Roseomonas_unclassified	-0.318461895	0		Protein.folding.and.associated.processing	Sporulation	-0.630424201	0
Chryseobacterium_unclassified	Roseomonas_unclassified	0.838330507	0		Glyoxylate.and.dicarboxylate.metabolism	Sporulation	-0.698281586	0
butyrate.producing_bacterium_A2.207	Roseomonas_unclassified	0.635577023	0		DNA.repair.and.recombination.proteins	Pantothenate.and.CoA.biosynthesis	0.946727395	0
Lachnospiraceae_unclassified	Clostridium_sp._YIT_12070	0.862093627	0		Purine.metabolism	Pantothenate.and.CoA.biosynthesis	0.856821179	0
Bacteroides_unclassified	Clostridium_sp._YIT_12070	0.642053783	0		Ribosome	Pantothenate.and.CoA.biosynthesis	0.928394377	0
Ruminococcaceae_unclassified	Clostridium_sp._YIT_12070	0.7922436	0		Two_component.system	Pantothenate.and.CoA.biosynthesis	-0.82148993	0
Parabacteroides_unclassified	Clostridium_sp._YIT_12070	0.643262029	0		Pyrimidine.metabolism	Pantothenate.and.CoA.biosynthesis	0.866149068	0
Peptostreptococcaceae_unclassified	Clostridium_sp._YIT_12070	-0.644993603	0		Secretion.system	Pantothenate.and.CoA.biosynthesis	-0.839938462	0
Morganella_unclassified	Clostridium_sp._YIT_12070	-0.467221349	0		Function.unknown	Pantothenate.and.CoA.biosynthesis	-0.827786803	0
Lachnospiraceae_uncultured_bacterium	Clostridium_sp._YIT_12070	0.514084756	0		Chromosome	Pantothenate.and.CoA.biosynthesis	0.855983317	0
Alistipes_unclassified	Clostridium_sp._YIT_12070	0.679713249	0		Amino.acid.related.enzymes	Pantothenate.and.CoA.biosynthesis	0.930824339	0
Anaerotruncus_unclassified	Clostridium_sp._YIT_12070	0.653540969	0		Ribosome.Biogenesis	Pantothenate.and.CoA.biosynthesis	0.818927467	0
Erysipelotrichaceae_unclassified	Clostridium_sp._YIT_12070	0.420729965	0		Amino.sugar.and.nucleotide.sugar.metabolism	Pantothenate.and.CoA.biosynthesis	0.465303093	0
Clostridium_perfringens	Clostridium_sp._YIT_12070	-0.739707828	0		Bacterial.motility.proteins	Pantothenate.and.CoA.biosynthesis	-0.86851877	0
Ureaplasma_unclassified	Clostridium_sp._YIT_12070	0.68396914	0		Others	Pantothenate.and.CoA.biosynthesis	-0.522340298	0
Pseudomonas_unclassified	Clostridium_sp._YIT_12070	-0.344260514	0		Glycolysis...Gluconeogenesis	Pantothenate.and.CoA.biosynthesis	0.582298875	0
Rikenellaceae_unclassified	Clostridium_sp._YIT_12070	0.737554014	0		Pyruvate.metabolism	Pantothenate.and.CoA.biosynthesis	0.711679399	0
Coprobacillus_uncultured_bacterium	Clostridium_sp._YIT_12070	0.680172384	0		Aminoacyl_tRNA.biosynthesis	Pantothenate.and.CoA.biosynthesis	0.916817307	0
Rikenella_uncultured_bacterium	Clostridium_sp._YIT_12070	0.833707571	0		Methane.metabolism	Pantothenate.and.CoA.biosynthesis	0.652684212	0
Odoribacter_uncultured_bacterium	Clostridium_sp._YIT_12070	0.690510929	0		DNA.replication.proteins	Pantothenate.and.CoA.biosynthesis	0.939546347	0
Acinetobacter_unclassified	Clostridium_sp._YIT_12070	-0.328877836	0		Butanoate.metabolism	Pantothenate.and.CoA.biosynthesis	-0.548186064	0
Bacteroides_uncultured_bacterium	Clostridium_sp._YIT_12070	0.812412024	0		Alanine_aspartate.and.glutamate.metabolism	Pantothenate.and.CoA.biosynthesis	0.942202747	0
Delftia_uncultured_bacterium	Clostridium_sp._YIT_12070	-0.353414804	0		Energy.metabolism	Pantothenate.and.CoA.biosynthesis	-0.478916079	0
Veillonellaceae_unclassified	Clostridium_sp._YIT_12070	0.738162756	0		Translation.proteins	Pantothenate.and.CoA.biosynthesis	0.617559493	0
Morganella_uncultured_morganella_sp.	Clostridium_sp._YIT_12070	-0.392179102	0		Homologous.recombination	Pantothenate.and.CoA.biosynthesis	0.928747714	0
Odoribacter_unclassified	Clostridium_sp._YIT_12070	0.619882464	0		Pentose.phosphate.pathway	Pantothenate.and.CoA.biosynthesis	0.52743268	0
Clostridiales_unclassified	Clostridium_sp._YIT_12070	0.729550481	0		Starch.and.sucrose.metabolism	Pantothenate.and.CoA.biosynthesis	0.49445343	0
Rikenella_unclassified	Clostridium_sp._YIT_12070	0.630168855	0		Peptidoglycan.biosynthesis	Pantothenate.and.CoA.biosynthesis	0.653287709	0
Treponema_unclassified	Clostridium_sp._YIT_12070	0.403055876	0		Transcription.machinery	Pantothenate.and.CoA.biosynthesis	0.543489575	0
Thalassospira_unclassified	Clostridium_sp._YIT_12070	0.35613215	0		Propanoate.metabolism	Pantothenate.and.CoA.biosynthesis	-0.54588747	0
Oscillibacter_unclassified	Clostridium_sp._YIT_12070	0.417278379	0		Mismatch.repair	Pantothenate.and.CoA.biosynthesis	0.923919201	0
Eubacterium_dolichum	Clostridium_sp._YIT_12070	0.386432797	0		Lysine.biosynthesis	Pantothenate.and.CoA.biosynthesis	0.836485565	0
Anaerorhabdus_furcosa	Clostridium_sp._YIT_12070	0.717330396	0		Phenylalanine_tyrosine.and.tryptophan.biosynthesis	Pantothenate.and.CoA.biosynthesis	0.836690009	0
Parabacteroides_uncultured_bacterium	Clostridium_sp._YIT_12070	0.767468989	0		Valine_leucine.and.isoleucine.biosynthesis	Pantothenate.and.CoA.biosynthesis	0.783565819	0
Acinetobacter_schindleri	Clostridium_sp._YIT_12070	-0.405436695	0		Protein.folding.and.associated.processing	Pantothenate.and.CoA.biosynthesis	-0.605353355	0
Clostridium_baratii	Clostridium_sp._YIT_12070	-0.694307148	0		DNA.replication	Pantothenate.and.CoA.biosynthesis	0.925298929	0
Desulfovibrio_unclassified	Clostridium_sp._YIT_12070	0.678411126	0		Glycerophospholipid.metabolism	Pantothenate.and.CoA.biosynthesis	0.589825213	0
Subdoligranulum_sp._4_3_54A2FAA	Clostridium_sp._YIT_12070	0.584580123	0		Transporters	Carbon.fixation.in.photosynthetic.organisms	0.589429855	0
Brachyspira_unclassified	Clostridium_sp._YIT_12070	0.501611531	0		DNA.repair.and.recombination.proteins	Carbon.fixation.in.photosynthetic.organisms	0.655245423	0
Rhodospirillaceae_uncultured_rumen_bacterium	Clostridium_sp._YIT_12070	0.312080711	0		Purine.metabolism	Carbon.fixation.in.photosynthetic.organisms	0.522896826	0
Porphyromonadaceae_unclassified	Clostridium_sp._YIT_12070	0.800312936	0		Ribosome	Carbon.fixation.in.photosynthetic.organisms	0.633756638	0
Eubacterium_fissicatena	Clostridium_sp._YIT_12070	0.758559227	0		Two_component.system	Carbon.fixation.in.photosynthetic.organisms	-0.565149486	0
Chryseobacterium_unclassified	Clostridium_sp._YIT_12070	-0.341294885	0		Pyrimidine.metabolism	Carbon.fixation.in.photosynthetic.organisms	0.602927387	0
Citrobacter_unclassified	Clostridium_sp._YIT_12070	-0.35360989	0		Secretion.system	Carbon.fixation.in.photosynthetic.organisms	-0.769545972	0
Roseomonas_unclassified	Clostridium_sp._YIT_12070	-0.3211613	0		Function.unknown	Carbon.fixation.in.photosynthetic.organisms	-0.774147213	0
Lachnospiraceae_unclassified	Anaerotruncus_uncultured_bacterium	0.891313612	0		Chromosome	Carbon.fixation.in.photosynthetic.organisms	0.672374785	0
Bacteroides_unclassified	Anaerotruncus_uncultured_bacterium	0.868058562	0		Amino.acid.related.enzymes	Carbon.fixation.in.photosynthetic.organisms	0.745870054	0
Lactococcus_unclassified	Anaerotruncus_uncultured_bacterium	-0.431748569	0		Ribosome.Biogenesis	Carbon.fixation.in.photosynthetic.organisms	0.530783892	0
Ruminococcaceae_unclassified	Anaerotruncus_uncultured_bacterium	0.853636086	0		Amino.sugar.and.nucleotide.sugar.metabolism	Carbon.fixation.in.photosynthetic.organisms	0.608415961	0
Parabacteroides_unclassified	Anaerotruncus_uncultured_bacterium	0.817890227	0		Bacterial.motility.proteins	Carbon.fixation.in.photosynthetic.organisms	-0.629415035	0
Peptostreptococcaceae_unclassified	Anaerotruncus_uncultured_bacterium	-0.5854761	0		Others	Carbon.fixation.in.photosynthetic.organisms	-0.684301555	0
Morganella_unclassified	Anaerotruncus_uncultured_bacterium	-0.615099132	0		Arginine.and.proline.metabolism	Carbon.fixation.in.photosynthetic.organisms	0.624971807	0
Clostridium_colicanis	Anaerotruncus_uncultured_bacterium	-0.52843219	0		Glycolysis...Gluconeogenesis	Carbon.fixation.in.photosynthetic.organisms	0.597012758	0
Mycoplasma_unclassified	Anaerotruncus_uncultured_bacterium	-0.496271044	0		Pyruvate.metabolism	Carbon.fixation.in.photosynthetic.organisms	0.471175492	0
Lachnospiraceae_uncultured_bacterium	Anaerotruncus_uncultured_bacterium	0.572983325	0		Aminoacyl_tRNA.biosynthesis	Carbon.fixation.in.photosynthetic.organisms	0.603953362	0
Alistipes_unclassified	Anaerotruncus_uncultured_bacterium	0.890470445	0		Methane.metabolism	Carbon.fixation.in.photosynthetic.organisms	0.877544105	0
Anaerotruncus_unclassified	Anaerotruncus_uncultured_bacterium	0.834118724	0		DNA.replication.proteins	Carbon.fixation.in.photosynthetic.organisms	0.693312705	0
Erysipelotrichaceae_unclassified	Anaerotruncus_uncultured_bacterium	0.686124444	0		Butanoate.metabolism	Carbon.fixation.in.photosynthetic.organisms	-0.759500384	0
Clostridium_perfringens	Anaerotruncus_uncultured_bacterium	-0.718293071	0		Alanine_aspartate.and.glutamate.metabolism	Carbon.fixation.in.photosynthetic.organisms	0.640474796	0
Ureaplasma_unclassified	Anaerotruncus_uncultured_bacterium	0.49145329	0		Fructose.and.mannose.metabolism	Carbon.fixation.in.photosynthetic.organisms	0.648610294	0
Pseudomonas_unclassified	Anaerotruncus_uncultured_bacterium	-0.45102191	0		Homologous.recombination	Carbon.fixation.in.photosynthetic.organisms	0.678800285	0
Akkermansia_unclassified	Anaerotruncus_uncultured_bacterium	0.513979018	0		Pentose.phosphate.pathway	Carbon.fixation.in.photosynthetic.organisms	0.724394858	0
Rikenellaceae_unclassified	Anaerotruncus_uncultured_bacterium	0.940162718	0		Starch.and.sucrose.metabolism	Carbon.fixation.in.photosynthetic.organisms	0.525629878	0
Coprobacillus_uncultured_bacterium	Anaerotruncus_uncultured_bacterium	0.558936477	0		Transcription.machinery	Carbon.fixation.in.photosynthetic.organisms	0.781400144	0
Rikenella_uncultured_bacterium	Anaerotruncus_uncultured_bacterium	0.730252624	0		Propanoate.metabolism	Carbon.fixation.in.photosynthetic.organisms	-0.7119084	0
Odoribacter_uncultured_bacterium	Anaerotruncus_uncultured_bacterium	0.798779011	0		Mismatch.repair	Carbon.fixation.in.photosynthetic.organisms	0.678754032	0
Acinetobacter_unclassified	Anaerotruncus_uncultured_bacterium	-0.45705086	0		Lysine.biosynthesis	Carbon.fixation.in.photosynthetic.organisms	0.867321432	0
Bacteroides_uncultured_bacterium	Anaerotruncus_uncultured_bacterium	0.742773414	0		Phenylalanine_tyrosine.and.tryptophan.biosynthesis	Carbon.fixation.in.photosynthetic.organisms	0.63301301	0
Delftia_uncultured_bacterium	Anaerotruncus_uncultured_bacterium	-0.451840609	0		Valine_leucine.and.isoleucine.biosynthesis	Carbon.fixation.in.photosynthetic.organisms	0.482464343	0
Veillonellaceae_unclassified	Anaerotruncus_uncultured_bacterium	0.768636584	0		DNA.replication	Carbon.fixation.in.photosynthetic.organisms	0.631935298	0
Morganella_uncultured_morganella_sp.	Anaerotruncus_uncultured_bacterium	-0.51125741	0		Sporulation	Carbon.fixation.in.photosynthetic.organisms	0.585240662	0
Odoribacter_unclassified	Anaerotruncus_uncultured_bacterium	0.743166149	0		Pantothenate.and.CoA.biosynthesis	Carbon.fixation.in.photosynthetic.organisms	0.719898462	0
Clostridiales_unclassified	Anaerotruncus_uncultured_bacterium	0.835617661	0		Transporters	One.carbon.pool.by.folate	0.499631792	0
Rikenella_unclassified	Anaerotruncus_uncultured_bacterium	0.783889532	0		DNA.repair.and.recombination.proteins	One.carbon.pool.by.folate	0.828716397	0
Treponema_unclassified	Anaerotruncus_uncultured_bacterium	0.302271575	0		Purine.metabolism	One.carbon.pool.by.folate	0.778133333	0
Oscillibacter_unclassified	Anaerotruncus_uncultured_bacterium	0.527997136	0		Ribosome	One.carbon.pool.by.folate	0.855986536	0
Eubacterium_dolichum	Anaerotruncus_uncultured_bacterium	0.582404852	0		Two_component.system	One.carbon.pool.by.folate	-0.875769377	0
Anaerorhabdus_furcosa	Anaerotruncus_uncultured_bacterium	0.739435315	0		Pyrimidine.metabolism	One.carbon.pool.by.folate	0.833741188	0
Parabacteroides_uncultured_bacterium	Anaerotruncus_uncultured_bacterium	0.969569027	0		Secretion.system	One.carbon.pool.by.folate	-0.924893856	0
Acinetobacter_schindleri	Anaerotruncus_uncultured_bacterium	-0.505456924	0		Function.unknown	One.carbon.pool.by.folate	-0.983593822	0
Clostridium_baratii	Anaerotruncus_uncultured_bacterium	-0.686724842	0		Chromosome	One.carbon.pool.by.folate	0.842180192	0
Desulfovibrio_unclassified	Anaerotruncus_uncultured_bacterium	0.716787636	0		Amino.acid.related.enzymes	One.carbon.pool.by.folate	0.939938784	0
Subdoligranulum_sp._4_3_54A2FAA	Anaerotruncus_uncultured_bacterium	0.807795465	0		Ribosome.Biogenesis	One.carbon.pool.by.folate	0.636988223	0
Brachyspira_unclassified	Anaerotruncus_uncultured_bacterium	0.337993354	0		Amino.sugar.and.nucleotide.sugar.metabolism	One.carbon.pool.by.folate	0.690950513	0
Rhodospirillaceae_uncultured_rumen_bacterium	Anaerotruncus_uncultured_bacterium	0.314551324	0		Bacterial.motility.proteins	One.carbon.pool.by.folate	-0.624135733	0
Porphyromonadaceae_unclassified	Anaerotruncus_uncultured_bacterium	0.900495708	0		Glycolysis...Gluconeogenesis	One.carbon.pool.by.folate	0.635462523	0
Eubacterium_fissicatena	Anaerotruncus_uncultured_bacterium	0.723935306	0		Pyruvate.metabolism	One.carbon.pool.by.folate	0.466135561	0
Chryseobacterium_unclassified	Anaerotruncus_uncultured_bacterium	-0.446523011	0		Aminoacyl_tRNA.biosynthesis	One.carbon.pool.by.folate	0.836235702	0
Roseomonas_unclassified	Anaerotruncus_uncultured_bacterium	-0.465422183	0		Methane.metabolism	One.carbon.pool.by.folate	0.842566907	0
Clostridium_sp._YIT_12070	Anaerotruncus_uncultured_bacterium	0.737888992	0		DNA.replication.proteins	One.carbon.pool.by.folate	0.880749106	0
Bacteroides_unclassified	Victivallaceae_unclassified	0.419615805	0		Carbon.fixation.pathways.in.prokaryotes	One.carbon.pool.by.folate	-0.464153081	0
Candidatus_Hepatincola_uncultured_alpha_proteobacterium	Victivallaceae_unclassified	-0.549019814	0		Butanoate.metabolism	One.carbon.pool.by.folate	-0.608128786	0
Ruminococcaceae_unclassified	Victivallaceae_unclassified	0.365910649	0		Alanine_aspartate.and.glutamate.metabolism	One.carbon.pool.by.folate	0.859522462	0
Parabacteroides_unclassified	Victivallaceae_unclassified	0.320207864	0		Cysteine.and.methionine.metabolism	One.carbon.pool.by.folate	0.537935019	0
Lachnospiraceae_uncultured_bacterium	Victivallaceae_unclassified	0.754424751	0		Fructose.and.mannose.metabolism	One.carbon.pool.by.folate	0.568763614	0
Anaerotruncus_unclassified	Victivallaceae_unclassified	0.628113091	0		Translation.proteins	One.carbon.pool.by.folate	0.646764934	0
Erysipelotrichaceae_unclassified	Victivallaceae_unclassified	0.744100392	0		Homologous.recombination	One.carbon.pool.by.folate	0.899388909	0
Brevibacillus_agri	Victivallaceae_unclassified	0.330814242	0		Pentose.phosphate.pathway	One.carbon.pool.by.folate	0.575476766	0
Ureaplasma_unclassified	Victivallaceae_unclassified	-0.429752529	0		Starch.and.sucrose.metabolism	One.carbon.pool.by.folate	0.573873222	0
Pseudomonas_unclassified	Victivallaceae_unclassified	0.34205085	0		Peptidoglycan.biosynthesis	One.carbon.pool.by.folate	0.786874592	0
Akkermansia_unclassified	Victivallaceae_unclassified	0.852711022	0		Transcription.machinery	One.carbon.pool.by.folate	0.675350308	0
Alistipes_uncultured_bacterium	Victivallaceae_unclassified	0.805800378	0		Propanoate.metabolism	One.carbon.pool.by.folate	-0.642647505	0
Cetobacterium_uncultured_bacterium	Victivallaceae_unclassified	0.402352929	0		Mismatch.repair	One.carbon.pool.by.folate	0.879813671	0
Coprobacillus_uncultured_bacterium	Victivallaceae_unclassified	0.373548955	0		Lysine.biosynthesis	One.carbon.pool.by.folate	0.929407835	0
Odoribacter_uncultured_bacterium	Victivallaceae_unclassified	0.540090799	0		Phenylalanine_tyrosine.and.tryptophan.biosynthesis	One.carbon.pool.by.folate	0.563310444	0
Acinetobacter_unclassified	Victivallaceae_unclassified	0.336648285	0		Nitrogen.metabolism	One.carbon.pool.by.folate	-0.476890564	0
Clostridium_uncultured_bacterium	Victivallaceae_unclassified	0.496984452	0		Valine_leucine.and.isoleucine.biosynthesis	One.carbon.pool.by.folate	0.469974935	0
Delftia_uncultured_bacterium	Victivallaceae_unclassified	0.306093901	0		Bacterial.secretion.system	One.carbon.pool.by.folate	-0.661124527	0
Odoribacter_unclassified	Victivallaceae_unclassified	0.631627142	0		Protein.folding.and.associated.processing	One.carbon.pool.by.folate	-0.809608579	0
Clostridiales_unclassified	Victivallaceae_unclassified	0.420311093	0		DNA.replication	One.carbon.pool.by.folate	0.875110507	0
Treponema_unclassified	Victivallaceae_unclassified	0.717349529	0		Glycerophospholipid.metabolism	One.carbon.pool.by.folate	0.535716116	0
Thalassospira_unclassified	Victivallaceae_unclassified	0.583996117	0		Sporulation	One.carbon.pool.by.folate	0.571963072	0
Oscillibacter_unclassified	Victivallaceae_unclassified	0.851092637	0		Pantothenate.and.CoA.biosynthesis	One.carbon.pool.by.folate	0.812298834	0
Legionella_sp.	Victivallaceae_unclassified	0.498166978	0		Carbon.fixation.in.photosynthetic.organisms	One.carbon.pool.by.folate	0.746253014	0
Eubacterium_dolichum	Victivallaceae_unclassified	0.60090059	0		DNA.repair.and.recombination.proteins	Protein.export	0.809791803	0
Anaerorhabdus_furcosa	Victivallaceae_unclassified	0.418111026	0		Purine.metabolism	Protein.export	0.684862554	0
Desulfovibrio_unclassified	Victivallaceae_unclassified	0.384792656	0		Ribosome	Protein.export	0.791186035	0
Subdoligranulum_sp._4_3_54A2FAA	Victivallaceae_unclassified	0.642430902	0		Two_component.system	Protein.export	-0.693535984	0
Brachyspira_unclassified	Victivallaceae_unclassified	-0.501179874	0		Pyrimidine.metabolism	Protein.export	0.73365438	0
Porphyromonadaceae_unclassified	Victivallaceae_unclassified	0.408441961	0		Secretion.system	Protein.export	-0.843091071	0
Eubacterium_fissicatena	Victivallaceae_unclassified	0.37356925	0		Function.unknown	Protein.export	-0.874383926	0
butyrate.producing_bacterium_A2.207	Victivallaceae_unclassified	0.634475231	0		Chromosome	Protein.export	0.882381499	0
Citrobacter_unclassified	Victivallaceae_unclassified	0.37251395	0		Amino.acid.related.enzymes	Protein.export	0.87284863	0
Lachnospiraceae_unclassified	Christensenellaceae_uncultured_bacterium	0.548876524	0		Ribosome.Biogenesis	Protein.export	0.635306776	0
Bacteroides_unclassified	Christensenellaceae_uncultured_bacterium	0.679368675	0		Amino.sugar.and.nucleotide.sugar.metabolism	Protein.export	0.496670693	0
Candidatus_Hepatincola_uncultured_alpha_proteobacterium	Christensenellaceae_uncultured_bacterium	-0.453314692	0		Bacterial.motility.proteins	Protein.export	-0.714164793	0
Ruminococcaceae_unclassified	Christensenellaceae_uncultured_bacterium	0.62950635	0		Others	Protein.export	-0.656336069	0
Parabacteroides_unclassified	Christensenellaceae_uncultured_bacterium	0.584778488	0		Glycolysis...Gluconeogenesis	Protein.export	0.475666851	0
Peptostreptococcaceae_unclassified	Christensenellaceae_uncultured_bacterium	-0.334746003	0		Pyruvate.metabolism	Protein.export	0.549849868	0
Lachnospiraceae_uncultured_bacterium	Christensenellaceae_uncultured_bacterium	0.759534061	0		Aminoacyl_tRNA.biosynthesis	Protein.export	0.766453743	0
Alistipes_unclassified	Christensenellaceae_uncultured_bacterium	0.604391932	0		Methane.metabolism	Protein.export	0.803691089	0
Anaerotruncus_unclassified	Christensenellaceae_uncultured_bacterium	0.777619958	0		DNA.replication.proteins	Protein.export	0.844207406	0
Erysipelotrichaceae_unclassified	Christensenellaceae_uncultured_bacterium	0.930678964	0		Butanoate.metabolism	Protein.export	-0.614105344	0
Clostridium_perfringens	Christensenellaceae_uncultured_bacterium	-0.305121332	0		Alanine_aspartate.and.glutamate.metabolism	Protein.export	0.850311279	0
Akkermansia_unclassified	Christensenellaceae_uncultured_bacterium	0.91026783	0		Translation.proteins	Protein.export	0.499517739	0
Alistipes_uncultured_bacterium	Christensenellaceae_uncultured_bacterium	0.666415334	0		Homologous.recombination	Protein.export	0.835519493	0
Rikenellaceae_unclassified	Christensenellaceae_uncultured_bacterium	0.527526021	0		Pentose.phosphate.pathway	Protein.export	0.536717474	0
Coprobacillus_uncultured_bacterium	Christensenellaceae_uncultured_bacterium	0.565005958	0		Peptidoglycan.biosynthesis	Protein.export	0.511398196	0
Rikenella_uncultured_bacterium	Christensenellaceae_uncultured_bacterium	0.391683936	0		Transcription.machinery	Protein.export	0.685809731	0
Odoribacter_uncultured_bacterium	Christensenellaceae_uncultured_bacterium	0.67249459	0		Propanoate.metabolism	Protein.export	-0.571185946	0
Veillonellaceae_unclassified	Christensenellaceae_uncultured_bacterium	0.326569349	0		Mismatch.repair	Protein.export	0.823074877	0
Odoribacter_unclassified	Christensenellaceae_uncultured_bacterium	0.725353777	0		Lysine.biosynthesis	Protein.export	0.878960133	0
Clostridiales_unclassified	Christensenellaceae_uncultured_bacterium	0.666280985	0		Phenylalanine_tyrosine.and.tryptophan.biosynthesis	Protein.export	0.684806824	0
Rikenella_unclassified	Christensenellaceae_uncultured_bacterium	0.323034078	0		Valine_leucine.and.isoleucine.biosynthesis	Protein.export	0.613164485	0
Treponema_unclassified	Christensenellaceae_uncultured_bacterium	0.618340433	0		Protein.folding.and.associated.processing	Protein.export	-0.550251245	0
Thalassospira_unclassified	Christensenellaceae_uncultured_bacterium	0.412659675	0		DNA.replication	Protein.export	0.794187605	0
Oscillibacter_unclassified	Christensenellaceae_uncultured_bacterium	0.875222862	0		Glycerophospholipid.metabolism	Protein.export	0.499309301	0
Eubacterium_dolichum	Christensenellaceae_uncultured_bacterium	0.769080579	0		Pantothenate.and.CoA.biosynthesis	Protein.export	0.904275835	0
Anaerorhabdus_furcosa	Christensenellaceae_uncultured_bacterium	0.658854306	0		Carbon.fixation.in.photosynthetic.organisms	Protein.export	0.862148106	0
Parabacteroides_uncultured_bacterium	Christensenellaceae_uncultured_bacterium	0.551144123	0		One.carbon.pool.by.folate	Protein.export	0.854569733	0
Clostridium_baratii	Christensenellaceae_uncultured_bacterium	-0.370593935	0		Transporters	Galactose.metabolism	0.947502077	0
Desulfovibrio_unclassified	Christensenellaceae_uncultured_bacterium	0.581324339	0		ABC.transporters	Galactose.metabolism	0.654448211	0
Subdoligranulum_sp._4_3_54A2FAA	Christensenellaceae_uncultured_bacterium	0.8075881	0		General.function.prediction.only	Galactose.metabolism	0.468291283	0
Brachyspira_unclassified	Christensenellaceae_uncultured_bacterium	-0.316026598	0		DNA.repair.and.recombination.proteins	Galactose.metabolism	0.462120712	0
Porphyromonadaceae_unclassified	Christensenellaceae_uncultured_bacterium	0.603743672	0		Ribosome	Galactose.metabolism	0.478736877	0
Eubacterium_fissicatena	Christensenellaceae_uncultured_bacterium	0.578748703	0		Transcription.factors	Galactose.metabolism	0.643518031	0
Clostridium_sp._YIT_12070	Christensenellaceae_uncultured_bacterium	0.305068374	0		Peptidases	Galactose.metabolism	0.662076473	0
Anaerotruncus_uncultured_bacterium	Christensenellaceae_uncultured_bacterium	0.614771962	0		Two_component.system	Galactose.metabolism	-0.518261075	0
Victivallaceae_unclassified	Christensenellaceae_uncultured_bacterium	0.814128995	0		Pyrimidine.metabolism	Galactose.metabolism	0.569868267	0
Lachnospiraceae_unclassified	Flavonifractor_uncultured_bacterium	0.38534525	0		Secretion.system	Galactose.metabolism	-0.71863848	0
Bacteroides_unclassified	Flavonifractor_uncultured_bacterium	0.377308816	0		Function.unknown	Galactose.metabolism	-0.652630687	0
Ruminococcaceae_unclassified	Flavonifractor_uncultured_bacterium	0.47893396	0		Chromosome	Galactose.metabolism	0.54171586	0
Parabacteroides_unclassified	Flavonifractor_uncultured_bacterium	0.373192847	0		Amino.acid.related.enzymes	Galactose.metabolism	0.558161736	0
Lachnospiraceae_uncultured_bacterium	Flavonifractor_uncultured_bacterium	0.835655689	0		Amino.sugar.and.nucleotide.sugar.metabolism	Galactose.metabolism	0.954233587	0
Anaerotruncus_unclassified	Flavonifractor_uncultured_bacterium	0.620409071	0		Arginine.and.proline.metabolism	Galactose.metabolism	0.675813556	0
Erysipelotrichaceae_unclassified	Flavonifractor_uncultured_bacterium	0.674300075	0		Glycolysis...Gluconeogenesis	Galactose.metabolism	0.785225391	0
Brevibacillus_agri	Flavonifractor_uncultured_bacterium	0.306082785	0		Oxidative.phosphorylation	Galactose.metabolism	-0.50601542	0
Pseudomonas_unclassified	Flavonifractor_uncultured_bacterium	0.304180682	0		Methane.metabolism	Galactose.metabolism	0.887719393	0
Akkermansia_unclassified	Flavonifractor_uncultured_bacterium	0.701591611	0		DNA.replication.proteins	Galactose.metabolism	0.512361765	0
Alistipes_uncultured_bacterium	Flavonifractor_uncultured_bacterium	0.863671064	0		Carbon.fixation.pathways.in.prokaryotes	Galactose.metabolism	-0.754322231	0
Cetobacterium_uncultured_bacterium	Flavonifractor_uncultured_bacterium	0.455535352	0		Butanoate.metabolism	Galactose.metabolism	-0.941941381	0
Coprobacillus_uncultured_bacterium	Flavonifractor_uncultured_bacterium	0.460032582	0		Cysteine.and.methionine.metabolism	Galactose.metabolism	0.890074253	0
Odoribacter_uncultured_bacterium	Flavonifractor_uncultured_bacterium	0.55612123	0		Fructose.and.mannose.metabolism	Galactose.metabolism	0.979441941	0
Acinetobacter_unclassified	Flavonifractor_uncultured_bacterium	0.311509192	0		Replication_recombination.and.repair.proteins	Galactose.metabolism	0.726961911	0
Clostridium_uncultured_bacterium	Flavonifractor_uncultured_bacterium	0.439766645	0		Porphyrin.and.chlorophyll.metabolism	Galactose.metabolism	0.646661162	0
Odoribacter_unclassified	Flavonifractor_uncultured_bacterium	0.590251327	0		Translation.proteins	Galactose.metabolism	0.498902142	0
Clostridiales_unclassified	Flavonifractor_uncultured_bacterium	0.526467144	0		Chaperones.and.folding.catalysts	Galactose.metabolism	-0.48828733	0
Treponema_unclassified	Flavonifractor_uncultured_bacterium	0.856829643	0		Glycine_serine.and.threonine.metabolism	Galactose.metabolism	-0.560889602	0
Thalassospira_unclassified	Flavonifractor_uncultured_bacterium	0.604948342	0		Homologous.recombination	Galactose.metabolism	0.525258183	0
Oscillibacter_unclassified	Flavonifractor_uncultured_bacterium	0.841263235	0		Pentose.phosphate.pathway	Galactose.metabolism	0.925358057	0
Legionella_sp.	Flavonifractor_uncultured_bacterium	0.576209784	0		Starch.and.sucrose.metabolism	Galactose.metabolism	0.847315788	0
Eubacterium_dolichum	Flavonifractor_uncultured_bacterium	0.590461314	0		Peptidoglycan.biosynthesis	Galactose.metabolism	0.456609845	0
Anaerorhabdus_furcosa	Flavonifractor_uncultured_bacterium	0.498364121	0		Transcription.machinery	Galactose.metabolism	0.865462422	0
Desulfovibrio_unclassified	Flavonifractor_uncultured_bacterium	0.469550252	0		Propanoate.metabolism	Galactose.metabolism	-0.9507038	0
Subdoligranulum_sp._4_3_54A2FAA	Flavonifractor_uncultured_bacterium	0.700452745	0		Mismatch.repair	Galactose.metabolism	0.528941154	0
Porphyromonadaceae_unclassified	Flavonifractor_uncultured_bacterium	0.472740918	0		Lysine.biosynthesis	Galactose.metabolism	0.706775665	0
Eubacterium_fissicatena	Flavonifractor_uncultured_bacterium	0.520733356	0		Nitrogen.metabolism	Galactose.metabolism	-0.672985673	0
butyrate.producing_bacterium_A2.207	Flavonifractor_uncultured_bacterium	0.720559955	0		Citrate.cycle..TCA.cycle.	Galactose.metabolism	-0.696191549	0
Clostridium_sp._YIT_12070	Flavonifractor_uncultured_bacterium	0.359840721	0		Bacterial.secretion.system	Galactose.metabolism	-0.878262103	0
Anaerotruncus_uncultured_bacterium	Flavonifractor_uncultured_bacterium	0.335793078	0		Lipid.biosynthesis.proteins	Galactose.metabolism	-0.829598486	0
Victivallaceae_unclassified	Flavonifractor_uncultured_bacterium	0.812768638	0		Protein.folding.and.associated.processing	Galactose.metabolism	-0.653652489	0
Christensenellaceae_uncultured_bacterium	Flavonifractor_uncultured_bacterium	0.673881888	0		DNA.replication	Galactose.metabolism	0.484512776	0
Lachnospiraceae_unclassified	Bacteroidales_unclassified	0.583171546	0		Glyoxylate.and.dicarboxylate.metabolism	Galactose.metabolism	-0.73296088	0
Bacteroides_unclassified	Bacteroidales_unclassified	0.512130022	0		Sporulation	Galactose.metabolism	0.942236245	0
Ruminococcaceae_unclassified	Bacteroidales_unclassified	0.552126408	0		Carbon.fixation.in.photosynthetic.organisms	Galactose.metabolism	0.692127466	0
Parabacteroides_unclassified	Bacteroidales_unclassified	0.327224553	0		One.carbon.pool.by.folate	Galactose.metabolism	0.633558393	0
Peptostreptococcaceae_unclassified	Bacteroidales_unclassified	-0.608521938	0		Protein.export	Galactose.metabolism	0.528111517	0
Lachnospiraceae_uncultured_bacterium	Bacteroidales_unclassified	0.606036544	0		Transporters	Fatty.acid.biosynthesis	-0.589676619	0
Alistipes_unclassified	Bacteroidales_unclassified	0.544646442	0		ABC.transporters	Fatty.acid.biosynthesis	-0.706413388	0
Anaerotruncus_unclassified	Bacteroidales_unclassified	0.683927059	0		Transcription.factors	Fatty.acid.biosynthesis	-0.768070638	0
Erysipelotrichaceae_unclassified	Bacteroidales_unclassified	0.586791992	0		Peptidases	Fatty.acid.biosynthesis	-0.77690953	0
Clostridium_perfringens	Bacteroidales_unclassified	-0.420872718	0		Other.ion_coupled.transporters	Fatty.acid.biosynthesis	-0.82215476	0
Akkermansia_unclassified	Bacteroidales_unclassified	0.644180775	0		Bacterial.motility.proteins	Fatty.acid.biosynthesis	-0.558587193	0
Alistipes_uncultured_bacterium	Bacteroidales_unclassified	0.771415293	0		Pyruvate.metabolism	Fatty.acid.biosynthesis	0.699777424	0
Cetobacterium_uncultured_bacterium	Bacteroidales_unclassified	0.320075989	0		Oxidative.phosphorylation	Fatty.acid.biosynthesis	0.546047091	0
Rikenellaceae_unclassified	Bacteroidales_unclassified	0.450677991	0		Alanine_aspartate.and.glutamate.metabolism	Fatty.acid.biosynthesis	0.528737068	0
Coprobacillus_uncultured_bacterium	Bacteroidales_unclassified	0.572527647	0		Cysteine.and.methionine.metabolism	Fatty.acid.biosynthesis	-0.640073717	0
Rikenella_uncultured_bacterium	Bacteroidales_unclassified	0.463199496	0		Fructose.and.mannose.metabolism	Fatty.acid.biosynthesis	-0.538936913	0
Odoribacter_uncultured_bacterium	Bacteroidales_unclassified	0.736139774	0		Phosphotransferase.system..PTS.	Fatty.acid.biosynthesis	-0.749018371	0
Bacteroides_uncultured_bacterium	Bacteroidales_unclassified	0.338750184	0		Porphyrin.and.chlorophyll.metabolism	Fatty.acid.biosynthesis	-0.62033987	0
Odoribacter_unclassified	Bacteroidales_unclassified	0.90959549	0		Energy.metabolism	Fatty.acid.biosynthesis	-0.793373942	0
Clostridium_unclassified	Bacteroidales_unclassified	-0.314219713	0		Glycine_serine.and.threonine.metabolism	Fatty.acid.biosynthesis	0.509147763	0
Clostridiales_unclassified	Bacteroidales_unclassified	0.470176816	0		Phenylalanine_tyrosine.and.tryptophan.biosynthesis	Fatty.acid.biosynthesis	0.589486301	0
Rikenella_unclassified	Bacteroidales_unclassified	0.330664366	0		Valine_leucine.and.isoleucine.biosynthesis	Fatty.acid.biosynthesis	0.778115809	0
Treponema_unclassified	Bacteroidales_unclassified	0.664804518	0		Lipid.biosynthesis.proteins	Fatty.acid.biosynthesis	0.732713878	0
Thalassospira_unclassified	Bacteroidales_unclassified	0.831363201	0		Histidine.metabolism	Fatty.acid.biosynthesis	0.66084677	0
Oscillibacter_unclassified	Bacteroidales_unclassified	0.728255391	0		Sporulation	Fatty.acid.biosynthesis	-0.533995271	0
Legionella_sp.	Bacteroidales_unclassified	0.471826643	0		Pantothenate.and.CoA.biosynthesis	Fatty.acid.biosynthesis	0.475173295	0
Eubacterium_dolichum	Bacteroidales_unclassified	0.448322833	0		Galactose.metabolism	Fatty.acid.biosynthesis	-0.4641397	0
Anaerorhabdus_furcosa	Bacteroidales_unclassified	0.566246331	0		DNA.repair.and.recombination.proteins	Terpenoid.backbone.biosynthesis	0.91683054	0
Parabacteroides_uncultured_bacterium	Bacteroidales_unclassified	0.466499597	0		Purine.metabolism	Terpenoid.backbone.biosynthesis	0.877317905	0
Clostridium_baratii	Bacteroidales_unclassified	-0.533399045	0		Ribosome	Terpenoid.backbone.biosynthesis	0.945339978	0
Desulfovibrio_unclassified	Bacteroidales_unclassified	0.409994602	0		Two_component.system	Terpenoid.backbone.biosynthesis	-0.931778848	0
Subdoligranulum_sp._4_3_54A2FAA	Bacteroidales_unclassified	0.618265092	0		Pyrimidine.metabolism	Terpenoid.backbone.biosynthesis	0.928099751	0
Rhodospirillaceae_uncultured_rumen_bacterium	Bacteroidales_unclassified	0.515050352	0		Secretion.system	Terpenoid.backbone.biosynthesis	-0.877619386	0
Porphyromonadaceae_unclassified	Bacteroidales_unclassified	0.566513598	0		Function.unknown	Terpenoid.backbone.biosynthesis	-0.8149454	0
Eubacterium_fissicatena	Bacteroidales_unclassified	0.389530987	0		Chromosome	Terpenoid.backbone.biosynthesis	0.730921507	0
butyrate.producing_bacterium_A2.207	Bacteroidales_unclassified	0.440186024	0		Amino.acid.related.enzymes	Terpenoid.backbone.biosynthesis	0.907253265	0
Clostridium_sp._YIT_12070	Bacteroidales_unclassified	0.544815898	0		Ribosome.Biogenesis	Terpenoid.backbone.biosynthesis	0.764584601	0
Anaerotruncus_uncultured_bacterium	Bacteroidales_unclassified	0.502002478	0		Other.ion_coupled.transporters	Terpenoid.backbone.biosynthesis	-0.495464623	0
Victivallaceae_unclassified	Bacteroidales_unclassified	0.644385397	0		Amino.sugar.and.nucleotide.sugar.metabolism	Terpenoid.backbone.biosynthesis	0.619068086	0
Christensenellaceae_uncultured_bacterium	Bacteroidales_unclassified	0.635750592	0		Bacterial.motility.proteins	Terpenoid.backbone.biosynthesis	-0.775427461	0
Flavonifractor_uncultured_bacterium	Bacteroidales_unclassified	0.651716709	0		Glycolysis...Gluconeogenesis	Terpenoid.backbone.biosynthesis	0.743730187	0
Bacteroides_unclassified	Elusimicrobium_uncultured_rumen_bacterium_4c0d.3	0.447057217	0		Pyruvate.metabolism	Terpenoid.backbone.biosynthesis	0.614975512	0
Candidatus_Hepatincola_uncultured_alpha_proteobacterium	Elusimicrobium_uncultured_rumen_bacterium_4c0d.3	-0.453618348	0		Aminoacyl_tRNA.biosynthesis	Terpenoid.backbone.biosynthesis	0.964752018	0
Parabacteroides_unclassified	Elusimicrobium_uncultured_rumen_bacterium_4c0d.3	0.33987385	0		Methane.metabolism	Terpenoid.backbone.biosynthesis	0.594213665	0
Lachnospiraceae_uncultured_bacterium	Elusimicrobium_uncultured_rumen_bacterium_4c0d.3	0.579838991	0		DNA.replication.proteins	Terpenoid.backbone.biosynthesis	0.901142716	0
Alistipes_unclassified	Elusimicrobium_uncultured_rumen_bacterium_4c0d.3	0.323930264	0		Carbon.fixation.pathways.in.prokaryotes	Terpenoid.backbone.biosynthesis	-0.646213353	0
Anaerotruncus_unclassified	Elusimicrobium_uncultured_rumen_bacterium_4c0d.3	0.539364755	0		Butanoate.metabolism	Terpenoid.backbone.biosynthesis	-0.524014652	0
Erysipelotrichaceae_unclassified	Elusimicrobium_uncultured_rumen_bacterium_4c0d.3	0.712138891	0		Alanine_aspartate.and.glutamate.metabolism	Terpenoid.backbone.biosynthesis	0.930110693	0
Brevibacillus_agri	Elusimicrobium_uncultured_rumen_bacterium_4c0d.3	0.336270273	0		Replication_recombination.and.repair.proteins	Terpenoid.backbone.biosynthesis	0.545766771	0
Ureaplasma_unclassified	Elusimicrobium_uncultured_rumen_bacterium_4c0d.3	-0.432118505	0		Translation.proteins	Terpenoid.backbone.biosynthesis	0.665885806	0
Proteobacteria_unclassified	Elusimicrobium_uncultured_rumen_bacterium_4c0d.3	0.383318156	0		Homologous.recombination	Terpenoid.backbone.biosynthesis	0.9123016	0
Pseudomonas_unclassified	Elusimicrobium_uncultured_rumen_bacterium_4c0d.3	0.341709971	0		Pentose.phosphate.pathway	Terpenoid.backbone.biosynthesis	0.570559144	0
Akkermansia_unclassified	Elusimicrobium_uncultured_rumen_bacterium_4c0d.3	0.828772724	0		Starch.and.sucrose.metabolism	Terpenoid.backbone.biosynthesis	0.686222911	0
Alistipes_uncultured_bacterium	Elusimicrobium_uncultured_rumen_bacterium_4c0d.3	0.671869099	0		Peptidoglycan.biosynthesis	Terpenoid.backbone.biosynthesis	0.82253319	0
Cetobacterium_uncultured_bacterium	Elusimicrobium_uncultured_rumen_bacterium_4c0d.3	0.461119622	0		Transcription.machinery	Terpenoid.backbone.biosynthesis	0.530973196	0
Odoribacter_uncultured_bacterium	Elusimicrobium_uncultured_rumen_bacterium_4c0d.3	0.583331525	0		Propanoate.metabolism	Terpenoid.backbone.biosynthesis	-0.588788748	0
Acinetobacter_unclassified	Elusimicrobium_uncultured_rumen_bacterium_4c0d.3	0.328203797	0		Mismatch.repair	Terpenoid.backbone.biosynthesis	0.902735531	0
Clostridium_uncultured_bacterium	Elusimicrobium_uncultured_rumen_bacterium_4c0d.3	0.552350879	0		Lysine.biosynthesis	Terpenoid.backbone.biosynthesis	0.770770669	0
Delftia_uncultured_bacterium	Elusimicrobium_uncultured_rumen_bacterium_4c0d.3	0.320660353	0		Phenylalanine_tyrosine.and.tryptophan.biosynthesis	Terpenoid.backbone.biosynthesis	0.692070365	0
Odoribacter_unclassified	Elusimicrobium_uncultured_rumen_bacterium_4c0d.3	0.593823433	0		Nitrogen.metabolism	Terpenoid.backbone.biosynthesis	-0.631284118	0
Clostridiales_unclassified	Elusimicrobium_uncultured_rumen_bacterium_4c0d.3	0.321629822	0		Valine_leucine.and.isoleucine.biosynthesis	Terpenoid.backbone.biosynthesis	0.679177105	0
Treponema_unclassified	Elusimicrobium_uncultured_rumen_bacterium_4c0d.3	0.55951786	0		Citrate.cycle..TCA.cycle.	Terpenoid.backbone.biosynthesis	-0.560828805	0
Thalassospira_unclassified	Elusimicrobium_uncultured_rumen_bacterium_4c0d.3	0.484286815	0		Bacterial.secretion.system	Terpenoid.backbone.biosynthesis	-0.620292246	0
Oscillibacter_unclassified	Elusimicrobium_uncultured_rumen_bacterium_4c0d.3	0.728668213	0		Protein.folding.and.associated.processing	Terpenoid.backbone.biosynthesis	-0.806000948	0
Legionella_sp.	Elusimicrobium_uncultured_rumen_bacterium_4c0d.3	0.362900794	0		DNA.replication	Terpenoid.backbone.biosynthesis	0.934409916	0
Eubacterium_dolichum	Elusimicrobium_uncultured_rumen_bacterium_4c0d.3	0.530443192	0		Histidine.metabolism	Terpenoid.backbone.biosynthesis	0.550444841	0
Anaerorhabdus_furcosa	Elusimicrobium_uncultured_rumen_bacterium_4c0d.3	0.349604815	0		Glyoxylate.and.dicarboxylate.metabolism	Terpenoid.backbone.biosynthesis	-0.490159571	0
Desulfovibrio_unclassified	Elusimicrobium_uncultured_rumen_bacterium_4c0d.3	0.357712805	0		Glycerophospholipid.metabolism	Terpenoid.backbone.biosynthesis	0.464100182	0
Subdoligranulum_sp._4_3_54A2FAA	Elusimicrobium_uncultured_rumen_bacterium_4c0d.3	0.541145861	0		Pantothenate.and.CoA.biosynthesis	Terpenoid.backbone.biosynthesis	0.86893183	0
Brachyspira_unclassified	Elusimicrobium_uncultured_rumen_bacterium_4c0d.3	-0.482676089	0		Carbon.fixation.in.photosynthetic.organisms	Terpenoid.backbone.biosynthesis	0.50875026	0
Porphyromonadaceae_unclassified	Elusimicrobium_uncultured_rumen_bacterium_4c0d.3	0.392225921	0		One.carbon.pool.by.folate	Terpenoid.backbone.biosynthesis	0.809893966	0
Chryseobacterium_unclassified	Elusimicrobium_uncultured_rumen_bacterium_4c0d.3	0.326562971	0		Protein.export	Terpenoid.backbone.biosynthesis	0.695316792	0
butyrate.producing_bacterium_A2.207	Elusimicrobium_uncultured_rumen_bacterium_4c0d.3	0.436334968	0		Galactose.metabolism	Terpenoid.backbone.biosynthesis	0.486919582	0
Anaerotruncus_uncultured_bacterium	Elusimicrobium_uncultured_rumen_bacterium_4c0d.3	0.330021471	0		General.function.prediction.only	Signal.transduction.mechanisms	0.761763871	0
Victivallaceae_unclassified	Elusimicrobium_uncultured_rumen_bacterium_4c0d.3	0.87844038	0		Transcription.factors	Signal.transduction.mechanisms	0.696692944	0
Christensenellaceae_uncultured_bacterium	Elusimicrobium_uncultured_rumen_bacterium_4c0d.3	0.815844893	0		Peptidases	Signal.transduction.mechanisms	0.631785989	0
Flavonifractor_uncultured_bacterium	Elusimicrobium_uncultured_rumen_bacterium_4c0d.3	0.609938383	0		Others	Signal.transduction.mechanisms	0.951786637	0
Bacteroidales_unclassified	Elusimicrobium_uncultured_rumen_bacterium_4c0d.3	0.540860891	0		Pyruvate.metabolism	Signal.transduction.mechanisms	-0.584709883	0
Lachnospiraceae_unclassified	Pelomonas_uncultured_bacterium	-0.534678578	0		Oxidative.phosphorylation	Signal.transduction.mechanisms	-0.867765963	0
Bacteroides_unclassified	Pelomonas_uncultured_bacterium	-0.46137324	0		Replication_recombination.and.repair.proteins	Signal.transduction.mechanisms	0.491584212	0
Ruminococcaceae_unclassified	Pelomonas_uncultured_bacterium	-0.523815215	0		Phosphotransferase.system..PTS.	Signal.transduction.mechanisms	0.870219767	0
Parabacteroides_unclassified	Pelomonas_uncultured_bacterium	-0.406241834	0		Energy.metabolism	Signal.transduction.mechanisms	0.54992044	0
Peptostreptococcaceae_unclassified	Pelomonas_uncultured_bacterium	0.549091756	0		Chaperones.and.folding.catalysts	Signal.transduction.mechanisms	-0.843231857	0
Morganella_unclassified	Pelomonas_uncultured_bacterium	0.821062386	0		Glycine_serine.and.threonine.metabolism	Signal.transduction.mechanisms	-0.86095041	0
Clostridium_colicanis	Pelomonas_uncultured_bacterium	0.753727317	0		Phenylalanine_tyrosine.and.tryptophan.biosynthesis	Signal.transduction.mechanisms	-0.534348071	0
Mycoplasma_unclassified	Pelomonas_uncultured_bacterium	0.597930431	0		Nitrogen.metabolism	Signal.transduction.mechanisms	-0.568519592	0
Alistipes_unclassified	Pelomonas_uncultured_bacterium	-0.58983463	0		Valine_leucine.and.isoleucine.biosynthesis	Signal.transduction.mechanisms	-0.565212965	0
Anaerotruncus_unclassified	Pelomonas_uncultured_bacterium	-0.344522327	0		Citrate.cycle..TCA.cycle.	Signal.transduction.mechanisms	-0.634343266	0
Clostridium_perfringens	Pelomonas_uncultured_bacterium	0.783417344	0		Lipid.biosynthesis.proteins	Signal.transduction.mechanisms	-0.530294061	0
Brevibacillus_agri	Pelomonas_uncultured_bacterium	0.912284791	0		Glyoxylate.and.dicarboxylate.metabolism	Signal.transduction.mechanisms	-0.654623389	0
Ureaplasma_unclassified	Pelomonas_uncultured_bacterium	-0.635995686	0		Carbon.fixation.in.photosynthetic.organisms	Signal.transduction.mechanisms	-0.523351192	0
Proteobacteria_unclassified	Pelomonas_uncultured_bacterium	0.587482452	0		Protein.export	Signal.transduction.mechanisms	-0.517080724	0
Pseudomonas_unclassified	Pelomonas_uncultured_bacterium	0.987305045	0		Fatty.acid.biosynthesis	Signal.transduction.mechanisms	-0.458102077	0
Alistipes_uncultured_bacterium	Pelomonas_uncultured_bacterium	0.3275612	0		DNA.repair.and.recombination.proteins	Flagellar.assembly	-0.855276167	0
Cetobacterium_uncultured_bacterium	Pelomonas_uncultured_bacterium	0.498643935	0		Purine.metabolism	Flagellar.assembly	-0.758662462	0
Rikenellaceae_unclassified	Pelomonas_uncultured_bacterium	-0.542954922	0		Ribosome	Flagellar.assembly	-0.824175477	0
Rikenella_uncultured_bacterium	Pelomonas_uncultured_bacterium	-0.404077172	0		Two_component.system	Flagellar.assembly	0.745175362	0
Acinetobacter_unclassified	Pelomonas_uncultured_bacterium	0.98412627	0		Pyrimidine.metabolism	Flagellar.assembly	-0.782396436	0
Bacteroides_uncultured_bacterium	Pelomonas_uncultured_bacterium	-0.551778197	0		Secretion.system	Flagellar.assembly	0.68965894	0
Clostridium_uncultured_bacterium	Pelomonas_uncultured_bacterium	0.403414816	0		Function.unknown	Flagellar.assembly	0.592958331	0
Delftia_uncultured_bacterium	Pelomonas_uncultured_bacterium	0.980690777	0		Chromosome	Flagellar.assembly	-0.587463617	0
Veillonellaceae_unclassified	Pelomonas_uncultured_bacterium	-0.628410578	0		Amino.acid.related.enzymes	Flagellar.assembly	-0.787321627	0
Morganella_uncultured_morganella_sp.	Pelomonas_uncultured_bacterium	0.778621614	0		Ribosome.Biogenesis	Flagellar.assembly	-0.817576349	0
Clostridium_unclassified	Pelomonas_uncultured_bacterium	0.498428941	0		Bacterial.motility.proteins	Flagellar.assembly	0.970332205	0
Clostridiales_unclassified	Pelomonas_uncultured_bacterium	-0.462530822	0		Others	Flagellar.assembly	0.514268875	0
Rikenella_unclassified	Pelomonas_uncultured_bacterium	-0.581413746	0		Glycolysis...Gluconeogenesis	Flagellar.assembly	-0.645646632	0
Thalassospira_unclassified	Pelomonas_uncultured_bacterium	0.322800636	0		Pyruvate.metabolism	Flagellar.assembly	-0.858730555	0
Eubacterium_dolichum	Pelomonas_uncultured_bacterium	-0.339172959	0		Aminoacyl_tRNA.biosynthesis	Flagellar.assembly	-0.816821814	0
Anaerorhabdus_furcosa	Pelomonas_uncultured_bacterium	-0.469010144	0		DNA.replication.proteins	Flagellar.assembly	-0.819735348	0
Parabacteroides_uncultured_bacterium	Pelomonas_uncultured_bacterium	-0.53166157	0		Butanoate.metabolism	Flagellar.assembly	0.47042042	0
Acinetobacter_schindleri	Pelomonas_uncultured_bacterium	0.978614807	0		Alanine_aspartate.and.glutamate.metabolism	Flagellar.assembly	-0.812619805	0
Clostridium_baratii	Pelomonas_uncultured_bacterium	0.584613502	0		Energy.metabolism	Flagellar.assembly	0.692833483	0
Desulfovibrio_unclassified	Pelomonas_uncultured_bacterium	-0.378092229	0		Homologous.recombination	Flagellar.assembly	-0.793602347	0
Subdoligranulum_sp._4_3_54A2FAA	Pelomonas_uncultured_bacterium	-0.332902253	0		Pentose.phosphate.pathway	Flagellar.assembly	-0.539771199	0
Brachyspira_unclassified	Pelomonas_uncultured_bacterium	-0.58103466	0		Starch.and.sucrose.metabolism	Flagellar.assembly	-0.547693491	0
Porphyromonadaceae_unclassified	Pelomonas_uncultured_bacterium	-0.330969632	0		Peptidoglycan.biosynthesis	Flagellar.assembly	-0.532721221	0
Chryseobacterium_unclassified	Pelomonas_uncultured_bacterium	0.98731941	0		Propanoate.metabolism	Flagellar.assembly	0.480279297	0
butyrate.producing_bacterium_A2.207	Pelomonas_uncultured_bacterium	0.596116006	0		Mismatch.repair	Flagellar.assembly	-0.790405691	0
Roseomonas_unclassified	Pelomonas_uncultured_bacterium	0.831372142	0		Lysine.biosynthesis	Flagellar.assembly	-0.659996152	0
Clostridium_sp._YIT_12070	Pelomonas_uncultured_bacterium	-0.347227514	0		Phenylalanine_tyrosine.and.tryptophan.biosynthesis	Flagellar.assembly	-0.936529517	0
Anaerotruncus_uncultured_bacterium	Pelomonas_uncultured_bacterium	-0.44563818	0		Valine_leucine.and.isoleucine.biosynthesis	Flagellar.assembly	-0.849415362	0
Elusimicrobium_uncultured_rumen_bacterium_4c0d.3	Pelomonas_uncultured_bacterium	0.321416527	0		DNA.replication	Flagellar.assembly	-0.814218223	0
Lachnospiraceae_unclassified	Succinispira_uncultured_bacterium	0.644241989	0		Pantothenate.and.CoA.biosynthesis	Flagellar.assembly	-0.861452579	0
Bacteroides_unclassified	Succinispira_uncultured_bacterium	0.60922271	0		Carbon.fixation.in.photosynthetic.organisms	Flagellar.assembly	-0.623488963	0
Ruminococcaceae_unclassified	Succinispira_uncultured_bacterium	0.632338047	0		One.carbon.pool.by.folate	Flagellar.assembly	-0.573548198	0
Parabacteroides_unclassified	Succinispira_uncultured_bacterium	0.613541663	0		Protein.export	Flagellar.assembly	-0.685304761	0
Peptostreptococcaceae_unclassified	Succinispira_uncultured_bacterium	-0.640381038	0		Fatty.acid.biosynthesis	Flagellar.assembly	-0.508932114	0
Morganella_unclassified	Succinispira_uncultured_bacterium	-0.873507082	0		Terpenoid.backbone.biosynthesis	Flagellar.assembly	-0.781816959	0
Clostridium_colicanis	Succinispira_uncultured_bacterium	-0.585943401	0		Transporters	Membrane.and.intracellular.structural.molecules	-0.878392279	0
Mycoplasma_unclassified	Succinispira_uncultured_bacterium	-0.526873946	0		General.function.prediction.only	Membrane.and.intracellular.structural.molecules	-0.625362039	0
Alistipes_unclassified	Succinispira_uncultured_bacterium	0.665038764	0		DNA.repair.and.recombination.proteins	Membrane.and.intracellular.structural.molecules	-0.575846434	0
Anaerotruncus_unclassified	Succinispira_uncultured_bacterium	0.491484791	0		Purine.metabolism	Membrane.and.intracellular.structural.molecules	-0.605236173	0
Clostridium_perfringens	Succinispira_uncultured_bacterium	-0.840513647	0		Ribosome	Membrane.and.intracellular.structural.molecules	-0.61891216	0
Brevibacillus_agri	Succinispira_uncultured_bacterium	-0.646254957	0		Transcription.factors	Membrane.and.intracellular.structural.molecules	-0.674142897	0
Ureaplasma_unclassified	Succinispira_uncultured_bacterium	0.707022965	0		Peptidases	Membrane.and.intracellular.structural.molecules	-0.645096898	0
Proteobacteria_unclassified	Succinispira_uncultured_bacterium	-0.644141793	0		Two_component.system	Membrane.and.intracellular.structural.molecules	0.675008178	0
Pseudomonas_unclassified	Succinispira_uncultured_bacterium	-0.825919628	0		Pyrimidine.metabolism	Membrane.and.intracellular.structural.molecules	-0.713932276	0
Alistipes_uncultured_bacterium	Succinispira_uncultured_bacterium	-0.31661576	0		Secretion.system	Membrane.and.intracellular.structural.molecules	0.76912874	0
Cetobacterium_uncultured_bacterium	Succinispira_uncultured_bacterium	-0.659655273	0		Function.unknown	Membrane.and.intracellular.structural.molecules	0.714282215	0
Rikenellaceae_unclassified	Succinispira_uncultured_bacterium	0.650054216	0		Chromosome	Membrane.and.intracellular.structural.molecules	-0.591807365	0
Coprobacillus_uncultured_bacterium	Succinispira_uncultured_bacterium	0.447439373	0		Amino.acid.related.enzymes	Membrane.and.intracellular.structural.molecules	-0.606013775	0
Rikenella_uncultured_bacterium	Succinispira_uncultured_bacterium	0.546898782	0		Ribosome.Biogenesis	Membrane.and.intracellular.structural.molecules	-0.46580267	0
Acinetobacter_unclassified	Succinispira_uncultured_bacterium	-0.828967869	0		Amino.sugar.and.nucleotide.sugar.metabolism	Membrane.and.intracellular.structural.molecules	-0.947591126	0
Bacteroides_uncultured_bacterium	Succinispira_uncultured_bacterium	0.761774778	0		Arginine.and.proline.metabolism	Membrane.and.intracellular.structural.molecules	-0.504922628	0
Clostridium_uncultured_bacterium	Succinispira_uncultured_bacterium	-0.404804528	0		Glycolysis...Gluconeogenesis	Membrane.and.intracellular.structural.molecules	-0.860999227	0
Delftia_uncultured_bacterium	Succinispira_uncultured_bacterium	-0.82309711	0		Oxidative.phosphorylation	Membrane.and.intracellular.structural.molecules	0.670756817	0
Veillonellaceae_unclassified	Succinispira_uncultured_bacterium	0.702696443	0		Aminoacyl_tRNA.biosynthesis	Membrane.and.intracellular.structural.molecules	-0.613662779	0
Morganella_uncultured_morganella_sp.	Succinispira_uncultured_bacterium	-0.855356574	0		Methane.metabolism	Membrane.and.intracellular.structural.molecules	-0.794383526	0
Clostridium_unclassified	Succinispira_uncultured_bacterium	-0.530613005	0		DNA.replication.proteins	Membrane.and.intracellular.structural.molecules	-0.598554015	0
Clostridiales_unclassified	Succinispira_uncultured_bacterium	0.631071985	0		Carbon.fixation.pathways.in.prokaryotes	Membrane.and.intracellular.structural.molecules	0.89153111	0
Rikenella_unclassified	Succinispira_uncultured_bacterium	0.741007984	0		Butanoate.metabolism	Membrane.and.intracellular.structural.molecules	0.825104117	0
Eubacterium_dolichum	Succinispira_uncultured_bacterium	0.4162907	0		Alanine_aspartate.and.glutamate.metabolism	Membrane.and.intracellular.structural.molecules	-0.493700802	0
Anaerorhabdus_furcosa	Succinispira_uncultured_bacterium	0.57338804	0		Cysteine.and.methionine.metabolism	Membrane.and.intracellular.structural.molecules	-0.852693737	0
Parabacteroides_uncultured_bacterium	Succinispira_uncultured_bacterium	0.677478552	0		Fructose.and.mannose.metabolism	Membrane.and.intracellular.structural.molecules	-0.857894361	0
Acinetobacter_schindleri	Succinispira_uncultured_bacterium	-0.866838515	0		Replication_recombination.and.repair.proteins	Membrane.and.intracellular.structural.molecules	-0.812127709	0
Clostridium_baratii	Succinispira_uncultured_bacterium	-0.690167308	0		Porphyrin.and.chlorophyll.metabolism	Membrane.and.intracellular.structural.molecules	-0.599030852	0
Desulfovibrio_unclassified	Succinispira_uncultured_bacterium	0.541063011	0		Translation.proteins	Membrane.and.intracellular.structural.molecules	-0.672969759	0
Subdoligranulum_sp._4_3_54A2FAA	Succinispira_uncultured_bacterium	0.440005779	0		Chaperones.and.folding.catalysts	Membrane.and.intracellular.structural.molecules	0.739757657	0
Brachyspira_unclassified	Succinispira_uncultured_bacterium	0.550627351	0		Glycine_serine.and.threonine.metabolism	Membrane.and.intracellular.structural.molecules	0.748938441	0
Porphyromonadaceae_unclassified	Succinispira_uncultured_bacterium	0.542455971	0		Homologous.recombination	Membrane.and.intracellular.structural.molecules	-0.624226511	0
Eubacterium_fissicatena	Succinispira_uncultured_bacterium	0.5339306	0		Pentose.phosphate.pathway	Membrane.and.intracellular.structural.molecules	-0.840812683	0
Chryseobacterium_unclassified	Succinispira_uncultured_bacterium	-0.862341225	0		Starch.and.sucrose.metabolism	Membrane.and.intracellular.structural.molecules	-0.896292448	0
butyrate.producing_bacterium_A2.207	Succinispira_uncultured_bacterium	-0.495063156	0		Peptidoglycan.biosynthesis	Membrane.and.intracellular.structural.molecules	-0.705595493	0
Roseomonas_unclassified	Succinispira_uncultured_bacterium	-0.60943073	0		Transcription.machinery	Membrane.and.intracellular.structural.molecules	-0.716782928	0
Clostridium_sp._YIT_12070	Succinispira_uncultured_bacterium	0.518482745	0		Propanoate.metabolism	Membrane.and.intracellular.structural.molecules	0.890054464	0
Anaerotruncus_uncultured_bacterium	Succinispira_uncultured_bacterium	0.561528146	0		Mismatch.repair	Membrane.and.intracellular.structural.molecules	-0.639575541	0
Pelomonas_uncultured_bacterium	Succinispira_uncultured_bacterium	-0.828951299	0		Lysine.biosynthesis	Membrane.and.intracellular.structural.molecules	-0.715772629	0
Lachnospiraceae_unclassified	Propionibacterium_unclassified	-0.536552012	0		Nitrogen.metabolism	Membrane.and.intracellular.structural.molecules	0.913410842	0
Bacteroides_unclassified	Propionibacterium_unclassified	-0.463704437	0		Citrate.cycle..TCA.cycle.	Membrane.and.intracellular.structural.molecules	0.906403422	0
Ruminococcaceae_unclassified	Propionibacterium_unclassified	-0.530593812	0		Bacterial.secretion.system	Membrane.and.intracellular.structural.molecules	0.955820024	0
Parabacteroides_unclassified	Propionibacterium_unclassified	-0.410746098	0		Lipid.biosynthesis.proteins	Membrane.and.intracellular.structural.molecules	0.789354146	0
Peptostreptococcaceae_unclassified	Propionibacterium_unclassified	0.5470469	0		Protein.folding.and.associated.processing	Membrane.and.intracellular.structural.molecules	0.881581485	0
Morganella_unclassified	Propionibacterium_unclassified	0.819789886	0		DNA.replication	Membrane.and.intracellular.structural.molecules	-0.597392023	0
Clostridium_colicanis	Propionibacterium_unclassified	0.753407717	0		Glyoxylate.and.dicarboxylate.metabolism	Membrane.and.intracellular.structural.molecules	0.88369894	0
Mycoplasma_unclassified	Propionibacterium_unclassified	0.597707093	0		Sporulation	Membrane.and.intracellular.structural.molecules	-0.872755349	0
Alistipes_unclassified	Propionibacterium_unclassified	-0.58922857	0		Pantothenate.and.CoA.biosynthesis	Membrane.and.intracellular.structural.molecules	-0.458708167	0
Anaerotruncus_unclassified	Propionibacterium_unclassified	-0.3497549	0		Carbon.fixation.in.photosynthetic.organisms	Membrane.and.intracellular.structural.molecules	-0.496600538	0
Clostridium_perfringens	Propionibacterium_unclassified	0.784391642	0		One.carbon.pool.by.folate	Membrane.and.intracellular.structural.molecules	-0.677529871	0
Brevibacillus_agri	Propionibacterium_unclassified	0.912720203	0		Galactose.metabolism	Membrane.and.intracellular.structural.molecules	-0.878152847	0
Ureaplasma_unclassified	Propionibacterium_unclassified	-0.62643981	0		Terpenoid.backbone.biosynthesis	Membrane.and.intracellular.structural.molecules	-0.665599227	0
Proteobacteria_unclassified	Propionibacterium_unclassified	0.588744164	0		Transporters	Valine_leucine.and.isoleucine.degradation	-0.912512422	0
Pseudomonas_unclassified	Propionibacterium_unclassified	0.984173834	0		ABC.transporters	Valine_leucine.and.isoleucine.degradation	-0.588202655	0
Alistipes_uncultured_bacterium	Propionibacterium_unclassified	0.319408774	0		General.function.prediction.only	Valine_leucine.and.isoleucine.degradation	-0.496222675	0
Cetobacterium_uncultured_bacterium	Propionibacterium_unclassified	0.49716711	0		DNA.repair.and.recombination.proteins	Valine_leucine.and.isoleucine.degradation	-0.630157888	0
Rikenellaceae_unclassified	Propionibacterium_unclassified	-0.540710628	0		Purine.metabolism	Valine_leucine.and.isoleucine.degradation	-0.6448493	0
Coprobacillus_uncultured_bacterium	Propionibacterium_unclassified	-0.301244676	0		Ribosome	Valine_leucine.and.isoleucine.degradation	-0.631301284	0
Rikenella_uncultured_bacterium	Propionibacterium_unclassified	-0.403596431	0		Transcription.factors	Valine_leucine.and.isoleucine.degradation	-0.631441653	0
Acinetobacter_unclassified	Propionibacterium_unclassified	0.980734169	0		Peptidases	Valine_leucine.and.isoleucine.degradation	-0.497639269	0
Bacteroides_uncultured_bacterium	Propionibacterium_unclassified	-0.548176527	0		Two_component.system	Valine_leucine.and.isoleucine.degradation	0.633793652	0
Clostridium_uncultured_bacterium	Propionibacterium_unclassified	0.400215477	0		Pyrimidine.metabolism	Valine_leucine.and.isoleucine.degradation	-0.726838946	0
Delftia_uncultured_bacterium	Propionibacterium_unclassified	0.982366621	0		Secretion.system	Valine_leucine.and.isoleucine.degradation	0.741263986	0
Veillonellaceae_unclassified	Propionibacterium_unclassified	-0.627680898	0		Function.unknown	Valine_leucine.and.isoleucine.degradation	0.660544634	0
Morganella_uncultured_morganella_sp.	Propionibacterium_unclassified	0.77684623	0		Chromosome	Valine_leucine.and.isoleucine.degradation	-0.610008359	0
Clostridium_unclassified	Propionibacterium_unclassified	0.500357628	0		Amino.acid.related.enzymes	Valine_leucine.and.isoleucine.degradation	-0.620499492	0
Clostridiales_unclassified	Propionibacterium_unclassified	-0.470701337	0		Ribosome.Biogenesis	Valine_leucine.and.isoleucine.degradation	-0.599942625	0
Rikenella_unclassified	Propionibacterium_unclassified	-0.574393749	0		Amino.sugar.and.nucleotide.sugar.metabolism	Valine_leucine.and.isoleucine.degradation	-0.925310254	0
Thalassospira_unclassified	Propionibacterium_unclassified	0.326454818	0		Arginine.and.proline.metabolism	Valine_leucine.and.isoleucine.degradation	-0.491031617	0
Eubacterium_dolichum	Propionibacterium_unclassified	-0.351688087	0		Glycolysis...Gluconeogenesis	Valine_leucine.and.isoleucine.degradation	-0.917121947	0
Anaerorhabdus_furcosa	Propionibacterium_unclassified	-0.476361334	0		Oxidative.phosphorylation	Valine_leucine.and.isoleucine.degradation	0.596141875	0
Parabacteroides_uncultured_bacterium	Propionibacterium_unclassified	-0.529772997	0		Aminoacyl_tRNA.biosynthesis	Valine_leucine.and.isoleucine.degradation	-0.605368853	0
Acinetobacter_schindleri	Propionibacterium_unclassified	0.978040159	0		Methane.metabolism	Valine_leucine.and.isoleucine.degradation	-0.818648517	0
Clostridium_baratii	Propionibacterium_unclassified	0.584666848	0		DNA.replication.proteins	Valine_leucine.and.isoleucine.degradation	-0.64370203	0
Desulfovibrio_unclassified	Propionibacterium_unclassified	-0.386291802	0		Carbon.fixation.pathways.in.prokaryotes	Valine_leucine.and.isoleucine.degradation	0.884774208	0
Subdoligranulum_sp._4_3_54A2FAA	Propionibacterium_unclassified	-0.340737998	0		Butanoate.metabolism	Valine_leucine.and.isoleucine.degradation	0.957910359	0
Brachyspira_unclassified	Propionibacterium_unclassified	-0.57196933	0		Alanine_aspartate.and.glutamate.metabolism	Valine_leucine.and.isoleucine.degradation	-0.487595141	0
Porphyromonadaceae_unclassified	Propionibacterium_unclassified	-0.332025498	0		Cysteine.and.methionine.metabolism	Valine_leucine.and.isoleucine.degradation	-0.814932108	0
Chryseobacterium_unclassified	Propionibacterium_unclassified	0.987549663	0		Fructose.and.mannose.metabolism	Valine_leucine.and.isoleucine.degradation	-0.880314648	0
butyrate.producing_bacterium_A2.207	Propionibacterium_unclassified	0.58706075	0		Replication_recombination.and.repair.proteins	Valine_leucine.and.isoleucine.degradation	-0.903478026	0
Roseomonas_unclassified	Propionibacterium_unclassified	0.833068132	0		Translation.proteins	Valine_leucine.and.isoleucine.degradation	-0.680621743	0
Clostridium_sp._YIT_12070	Propionibacterium_unclassified	-0.344934732	0		Chaperones.and.folding.catalysts	Valine_leucine.and.isoleucine.degradation	0.577831268	0
Anaerotruncus_uncultured_bacterium	Propionibacterium_unclassified	-0.443820238	0		Glycine_serine.and.threonine.metabolism	Valine_leucine.and.isoleucine.degradation	0.602945626	0
Elusimicrobium_uncultured_rumen_bacterium_4c0d.3	Propionibacterium_unclassified	0.3148444	0		Homologous.recombination	Valine_leucine.and.isoleucine.degradation	-0.645548463	0
Pelomonas_uncultured_bacterium	Propionibacterium_unclassified	0.998998761	0		Pentose.phosphate.pathway	Valine_leucine.and.isoleucine.degradation	-0.973349988	0
Succinispira_uncultured_bacterium	Propionibacterium_unclassified	-0.827484906	0		Starch.and.sucrose.metabolism	Valine_leucine.and.isoleucine.degradation	-0.933116615	0
Morganella_unclassified	Bacteria_unclassified	0.39942506	0		Peptidoglycan.biosynthesis	Valine_leucine.and.isoleucine.degradation	-0.605036557	0
Clostridium_colicanis	Bacteria_unclassified	0.362970024	0		Transcription.machinery	Valine_leucine.and.isoleucine.degradation	-0.732358336	0
Lachnospiraceae_uncultured_bacterium	Bacteria_unclassified	0.526077509	0		Propanoate.metabolism	Valine_leucine.and.isoleucine.degradation	0.987457812	0
Erysipelotrichaceae_unclassified	Bacteria_unclassified	0.555933714	0		Mismatch.repair	Valine_leucine.and.isoleucine.degradation	-0.670924246	0
Brevibacillus_agri	Bacteria_unclassified	0.386946827	0		Lysine.biosynthesis	Valine_leucine.and.isoleucine.degradation	-0.742508113	0
Ureaplasma_unclassified	Bacteria_unclassified	-0.491067171	0		Nitrogen.metabolism	Valine_leucine.and.isoleucine.degradation	0.757749856	0
Proteobacteria_unclassified	Bacteria_unclassified	0.531879127	0		Citrate.cycle..TCA.cycle.	Valine_leucine.and.isoleucine.degradation	0.789116383	0
Pseudomonas_unclassified	Bacteria_unclassified	0.551251471	0		Bacterial.secretion.system	Valine_leucine.and.isoleucine.degradation	0.838062048	0
Akkermansia_unclassified	Bacteria_unclassified	0.61932683	0		Lipid.biosynthesis.proteins	Valine_leucine.and.isoleucine.degradation	0.780303001	0
Alistipes_uncultured_bacterium	Bacteria_unclassified	0.735129714	0		Protein.folding.and.associated.processing	Valine_leucine.and.isoleucine.degradation	0.727659643	0
Cetobacterium_uncultured_bacterium	Bacteria_unclassified	0.49644044	0		DNA.replication	Valine_leucine.and.isoleucine.degradation	-0.619289458	0
Coprobacillus_uncultured_bacterium	Bacteria_unclassified	0.327542305	0		Glyoxylate.and.dicarboxylate.metabolism	Valine_leucine.and.isoleucine.degradation	0.818156064	0
Acinetobacter_unclassified	Bacteria_unclassified	0.553590477	0		Sporulation	Valine_leucine.and.isoleucine.degradation	-0.831954539	0
Clostridium_uncultured_bacterium	Bacteria_unclassified	0.471039265	0		Pantothenate.and.CoA.biosynthesis	Valine_leucine.and.isoleucine.degradation	-0.545390248	0
Delftia_uncultured_bacterium	Bacteria_unclassified	0.508588314	0		Carbon.fixation.in.photosynthetic.organisms	Valine_leucine.and.isoleucine.degradation	-0.655245245	0
Morganella_uncultured_morganella_sp.	Bacteria_unclassified	0.451573312	0		One.carbon.pool.by.folate	Valine_leucine.and.isoleucine.degradation	-0.615621209	0
Odoribacter_unclassified	Bacteria_unclassified	0.365450442	0		Protein.export	Valine_leucine.and.isoleucine.degradation	-0.531398714	0
Treponema_unclassified	Bacteria_unclassified	0.640111983	0		Galactose.metabolism	Valine_leucine.and.isoleucine.degradation	-0.91323626	0
Thalassospira_unclassified	Bacteria_unclassified	0.487032324	0		Terpenoid.backbone.biosynthesis	Valine_leucine.and.isoleucine.degradation	-0.619890213	0
Oscillibacter_unclassified	Bacteria_unclassified	0.617428362	0		Flagellar.assembly	Valine_leucine.and.isoleucine.degradation	0.505173862	0
Eubacterium_dolichum	Bacteria_unclassified	0.457002759	0		Membrane.and.intracellular.structural.molecules	Valine_leucine.and.isoleucine.degradation	0.904337823	0
Acinetobacter_schindleri	Bacteria_unclassified	0.470920205	0		DNA.repair.and.recombination.proteins	Tyrosine.metabolism	-0.7487728	0
Subdoligranulum_sp._4_3_54A2FAA	Bacteria_unclassified	0.401002198	0		Purine.metabolism	Tyrosine.metabolism	-0.602806091	0
Brachyspira_unclassified	Bacteria_unclassified	-0.544039547	0		Ribosome	Tyrosine.metabolism	-0.721527636	0
Chryseobacterium_unclassified	Bacteria_unclassified	0.504343987	0		Two_component.system	Tyrosine.metabolism	0.618160188	0
butyrate.producing_bacterium_A2.207	Bacteria_unclassified	0.644198954	0		Pyrimidine.metabolism	Tyrosine.metabolism	-0.65869087	0
Roseomonas_unclassified	Bacteria_unclassified	0.399184704	0		Secretion.system	Tyrosine.metabolism	0.785173476	0
Victivallaceae_unclassified	Bacteria_unclassified	0.783056855	0		Function.unknown	Tyrosine.metabolism	0.814608574	0
Christensenellaceae_uncultured_bacterium	Bacteria_unclassified	0.669367075	0		Chromosome	Tyrosine.metabolism	-0.783694327	0
Flavonifractor_uncultured_bacterium	Bacteria_unclassified	0.75127095	0		Amino.acid.related.enzymes	Tyrosine.metabolism	-0.813882709	0
Bacteroidales_unclassified	Bacteria_unclassified	0.437755883	0		Ribosome.Biogenesis	Tyrosine.metabolism	-0.608728826	0
Elusimicrobium_uncultured_rumen_bacterium_4c0d.3	Bacteria_unclassified	0.704805315	0		Amino.sugar.and.nucleotide.sugar.metabolism	Tyrosine.metabolism	-0.463178545	0
Pelomonas_uncultured_bacterium	Bacteria_unclassified	0.499786586	0		Bacterial.motility.proteins	Tyrosine.metabolism	0.723396182	0
Succinispira_uncultured_bacterium	Bacteria_unclassified	-0.420562416	0		Others	Tyrosine.metabolism	0.770088434	0
Propionibacterium_unclassified	Bacteria_unclassified	0.487986684	0		Arginine.and.proline.metabolism	Tyrosine.metabolism	-0.473925114	0
Lactococcus_unclassified	Enterobacter_sp._638	0.424743652	0		Glycolysis...Gluconeogenesis	Tyrosine.metabolism	-0.479976177	0
Candidatus_Hepatincola_uncultured_alpha_proteobacterium	Enterobacter_sp._638	-0.555653036	0		Pyruvate.metabolism	Tyrosine.metabolism	-0.587395012	0
Lachnospiraceae_uncultured_bacterium	Enterobacter_sp._638	0.368885964	0		Aminoacyl_tRNA.biosynthesis	Tyrosine.metabolism	-0.69552362	0
Ureaplasma_unclassified	Enterobacter_sp._638	-0.350875199	0		Methane.metabolism	Tyrosine.metabolism	-0.801811159	0
Alistipes_uncultured_bacterium	Enterobacter_sp._638	0.307104796	0		DNA.replication.proteins	Tyrosine.metabolism	-0.779074013	0
Veillonellaceae_unclassified	Enterobacter_sp._638	-0.303565711	0		Butanoate.metabolism	Tyrosine.metabolism	0.625912666	0
Clostridium_unclassified	Enterobacter_sp._638	-0.575896382	0		Alanine_aspartate.and.glutamate.metabolism	Tyrosine.metabolism	-0.764054656	0
Treponema_unclassified	Enterobacter_sp._638	0.428228706	0		Homologous.recombination	Tyrosine.metabolism	-0.76242578	0
Oscillibacter_unclassified	Enterobacter_sp._638	0.322640121	0		Pentose.phosphate.pathway	Tyrosine.metabolism	-0.566337526	0
Legionella_sp.	Enterobacter_sp._638	0.405666053	0		Transcription.machinery	Tyrosine.metabolism	-0.682495654	0
Brachyspira_unclassified	Enterobacter_sp._638	-0.369860291	0		Propanoate.metabolism	Tyrosine.metabolism	0.570938051	0
butyrate.producing_bacterium_A2.207	Enterobacter_sp._638	0.520958066	0		Mismatch.repair	Tyrosine.metabolism	-0.757206082	0
Citrobacter_unclassified	Enterobacter_sp._638	0.706473589	0		Lysine.biosynthesis	Tyrosine.metabolism	-0.868501663	0
Roseomonas_unclassified	Enterobacter_sp._638	0.314466298	0		Phenylalanine_tyrosine.and.tryptophan.biosynthesis	Tyrosine.metabolism	-0.726234436	0
Victivallaceae_unclassified	Enterobacter_sp._638	0.508436084	0		Valine_leucine.and.isoleucine.biosynthesis	Tyrosine.metabolism	-0.625011683	0
Flavonifractor_uncultured_bacterium	Enterobacter_sp._638	0.416661203	0		DNA.replication	Tyrosine.metabolism	-0.718526304	0
Bacteria_unclassified	Enterobacter_sp._638	0.364848316	0		Pantothenate.and.CoA.biosynthesis	Tyrosine.metabolism	-0.842689395	0
Lachnospiraceae_unclassified	Ruminococcaceae_uncultured_bacterium	0.835506201	0		Carbon.fixation.in.photosynthetic.organisms	Tyrosine.metabolism	-0.943273962	0
Bacteroides_unclassified	Ruminococcaceae_uncultured_bacterium	0.934250414	0		One.carbon.pool.by.folate	Tyrosine.metabolism	-0.786754429	0
Lactococcus_unclassified	Ruminococcaceae_uncultured_bacterium	-0.416674554	0		Protein.export	Tyrosine.metabolism	-0.962641895	0
Ruminococcaceae_unclassified	Ruminococcaceae_uncultured_bacterium	0.921561778	0		Galactose.metabolism	Tyrosine.metabolism	-0.52456516	0
Parabacteroides_unclassified	Ruminococcaceae_uncultured_bacterium	0.971381426	0		Terpenoid.backbone.biosynthesis	Tyrosine.metabolism	-0.590285063	0
Peptostreptococcaceae_unclassified	Ruminococcaceae_uncultured_bacterium	-0.538382351	0		Signal.transduction.mechanisms	Tyrosine.metabolism	0.620584309	0
Morganella_unclassified	Ruminococcaceae_uncultured_bacterium	-0.594762444	0		Flagellar.assembly	Tyrosine.metabolism	0.692881644	0
Clostridium_colicanis	Ruminococcaceae_uncultured_bacterium	-0.510507047	0		Valine_leucine.and.isoleucine.degradation	Tyrosine.metabolism	0.523469925	0
Mycoplasma_unclassified	Ruminococcaceae_uncultured_bacterium	-0.476371408	0		Transporters	Fatty.acid.metabolism	-0.890988946	0
Lachnospiraceae_uncultured_bacterium	Ruminococcaceae_uncultured_bacterium	0.663740158	0		ABC.transporters	Fatty.acid.metabolism	-0.564491928	0
Alistipes_unclassified	Ruminococcaceae_uncultured_bacterium	0.867479324	0		DNA.repair.and.recombination.proteins	Fatty.acid.metabolism	-0.670055926	0
Anaerotruncus_unclassified	Ruminococcaceae_uncultured_bacterium	0.854246318	0		Purine.metabolism	Fatty.acid.metabolism	-0.668436885	0
Erysipelotrichaceae_unclassified	Ruminococcaceae_uncultured_bacterium	0.797445536	0		Ribosome	Fatty.acid.metabolism	-0.665958047	0
Clostridium_perfringens	Ruminococcaceae_uncultured_bacterium	-0.735609949	0		Transcription.factors	Fatty.acid.metabolism	-0.561869562	0
Brevibacillus_agri	Ruminococcaceae_uncultured_bacterium	-0.300459296	0		Two_component.system	Fatty.acid.metabolism	0.6646685	0
Ureaplasma_unclassified	Ruminococcaceae_uncultured_bacterium	0.454746634	0		Pyrimidine.metabolism	Fatty.acid.metabolism	-0.751430333	0
Proteobacteria_unclassified	Ruminococcaceae_uncultured_bacterium	-0.30155614	0		Secretion.system	Fatty.acid.metabolism	0.787667632	0
Pseudomonas_unclassified	Ruminococcaceae_uncultured_bacterium	-0.469361454	0		Function.unknown	Fatty.acid.metabolism	0.711644888	0
Akkermansia_unclassified	Ruminococcaceae_uncultured_bacterium	0.652288139	0		Chromosome	Fatty.acid.metabolism	-0.655020952	0
Rikenellaceae_unclassified	Ruminococcaceae_uncultured_bacterium	0.879333436	0		Amino.acid.related.enzymes	Fatty.acid.metabolism	-0.680225551	0
Coprobacillus_uncultured_bacterium	Ruminococcaceae_uncultured_bacterium	0.709090054	0		Ribosome.Biogenesis	Fatty.acid.metabolism	-0.617588103	0
Rikenella_uncultured_bacterium	Ruminococcaceae_uncultured_bacterium	0.755811334	0		Amino.sugar.and.nucleotide.sugar.metabolism	Fatty.acid.metabolism	-0.923140526	0
Odoribacter_uncultured_bacterium	Ruminococcaceae_uncultured_bacterium	0.681953311	0		Bacterial.motility.proteins	Fatty.acid.metabolism	0.5105111	0
Acinetobacter_unclassified	Ruminococcaceae_uncultured_bacterium	-0.47604835	0		Arginine.and.proline.metabolism	Fatty.acid.metabolism	-0.530205369	0
Bacteroides_uncultured_bacterium	Ruminococcaceae_uncultured_bacterium	0.77355963	0		Glycolysis...Gluconeogenesis	Fatty.acid.metabolism	-0.904640317	0
Delftia_uncultured_bacterium	Ruminococcaceae_uncultured_bacterium	-0.508611858	0		Oxidative.phosphorylation	Fatty.acid.metabolism	0.505383551	0
Veillonellaceae_unclassified	Ruminococcaceae_uncultured_bacterium	0.785282075	0		Aminoacyl_tRNA.biosynthesis	Fatty.acid.metabolism	-0.636419654	0
Morganella_uncultured_morganella_sp.	Ruminococcaceae_uncultured_bacterium	-0.49329707	0		Methane.metabolism	Fatty.acid.metabolism	-0.863321066	0
Odoribacter_unclassified	Ruminococcaceae_uncultured_bacterium	0.575893641	0		DNA.replication.proteins	Fatty.acid.metabolism	-0.693000734	0
Clostridiales_unclassified	Ruminococcaceae_uncultured_bacterium	0.960024893	0		Carbon.fixation.pathways.in.prokaryotes	Fatty.acid.metabolism	0.837117791	0
Rikenella_unclassified	Ruminococcaceae_uncultured_bacterium	0.772690356	0		Butanoate.metabolism	Fatty.acid.metabolism	0.968289375	0
Treponema_unclassified	Ruminococcaceae_uncultured_bacterium	0.370975941	0		Alanine_aspartate.and.glutamate.metabolism	Fatty.acid.metabolism	-0.547729254	0
Oscillibacter_unclassified	Ruminococcaceae_uncultured_bacterium	0.63051194	0		Cysteine.and.methionine.metabolism	Fatty.acid.metabolism	-0.79188174	0
Eubacterium_dolichum	Ruminococcaceae_uncultured_bacterium	0.842161357	0		Fructose.and.mannose.metabolism	Fatty.acid.metabolism	-0.884465516	0
Anaerorhabdus_furcosa	Ruminococcaceae_uncultured_bacterium	0.903503895	0		Replication_recombination.and.repair.proteins	Fatty.acid.metabolism	-0.852292836	0
Parabacteroides_uncultured_bacterium	Ruminococcaceae_uncultured_bacterium	0.895804107	0		Translation.proteins	Fatty.acid.metabolism	-0.663553715	0
Acinetobacter_schindleri	Ruminococcaceae_uncultured_bacterium	-0.556909442	0		Chaperones.and.folding.catalysts	Fatty.acid.metabolism	0.476862937	0
Clostridium_baratii	Ruminococcaceae_uncultured_bacterium	-0.624634385	0		Glycine_serine.and.threonine.metabolism	Fatty.acid.metabolism	0.516793072	0
Desulfovibrio_unclassified	Ruminococcaceae_uncultured_bacterium	0.932445645	0		Homologous.recombination	Fatty.acid.metabolism	-0.692646861	0
Subdoligranulum_sp._4_3_54A2FAA	Ruminococcaceae_uncultured_bacterium	0.868996978	0		Pentose.phosphate.pathway	Fatty.acid.metabolism	-0.976480007	0
Brachyspira_unclassified	Ruminococcaceae_uncultured_bacterium	0.336019307	0		Starch.and.sucrose.metabolism	Fatty.acid.metabolism	-0.913388252	0
Porphyromonadaceae_unclassified	Ruminococcaceae_uncultured_bacterium	0.88885957	0		Peptidoglycan.biosynthesis	Fatty.acid.metabolism	-0.599467874	0
Eubacterium_fissicatena	Ruminococcaceae_uncultured_bacterium	0.896903634	0		Transcription.machinery	Fatty.acid.metabolism	-0.773525536	0
Chryseobacterium_unclassified	Ruminococcaceae_uncultured_bacterium	-0.512229264	0		Propanoate.metabolism	Fatty.acid.metabolism	0.990796387	0
Roseomonas_unclassified	Ruminococcaceae_uncultured_bacterium	-0.419861466	0		Mismatch.repair	Fatty.acid.metabolism	-0.711356938	0
Clostridium_sp._YIT_12070	Ruminococcaceae_uncultured_bacterium	0.663748205	0		Lysine.biosynthesis	Fatty.acid.metabolism	-0.79487133	0
Anaerotruncus_uncultured_bacterium	Ruminococcaceae_uncultured_bacterium	0.834285021	0		Nitrogen.metabolism	Fatty.acid.metabolism	0.693413377	0
Victivallaceae_unclassified	Ruminococcaceae_uncultured_bacterium	0.36510852	0		Citrate.cycle..TCA.cycle.	Fatty.acid.metabolism	0.719169796	0
Christensenellaceae_uncultured_bacterium	Ruminococcaceae_uncultured_bacterium	0.595813334	0		Bacterial.secretion.system	Fatty.acid.metabolism	0.817372739	0
Flavonifractor_uncultured_bacterium	Ruminococcaceae_uncultured_bacterium	0.438774407	0		Lipid.biosynthesis.proteins	Fatty.acid.metabolism	0.742183924	0
Bacteroidales_unclassified	Ruminococcaceae_uncultured_bacterium	0.381164074	0		Protein.folding.and.associated.processing	Fatty.acid.metabolism	0.71547401	0
Elusimicrobium_uncultured_rumen_bacterium_4c0d.3	Ruminococcaceae_uncultured_bacterium	0.325132042	0		DNA.replication	Fatty.acid.metabolism	-0.662884295	0
Pelomonas_uncultured_bacterium	Ruminococcaceae_uncultured_bacterium	-0.480190843	0		Glyoxylate.and.dicarboxylate.metabolism	Fatty.acid.metabolism	0.758527398	0
Succinispira_uncultured_bacterium	Ruminococcaceae_uncultured_bacterium	0.668745041	0		Sporulation	Fatty.acid.metabolism	-0.822726727	0
Propionibacterium_unclassified	Ruminococcaceae_uncultured_bacterium	-0.485606611	0		Pantothenate.and.CoA.biosynthesis	Fatty.acid.metabolism	-0.609584093	0
Lachnospiraceae_unclassified	Lactobacillus_plantarum	-0.493389964	0		Carbon.fixation.in.photosynthetic.organisms	Fatty.acid.metabolism	-0.738280892	0
Bacteroides_unclassified	Lactobacillus_plantarum	-0.609171867	0		One.carbon.pool.by.folate	Fatty.acid.metabolism	-0.673994482	0
Lactococcus_unclassified	Lactobacillus_plantarum	0.585122406	0		Protein.export	Fatty.acid.metabolism	-0.616126239	0
Ruminococcaceae_unclassified	Lactobacillus_plantarum	-0.612280965	0		Galactose.metabolism	Fatty.acid.metabolism	-0.923550367	0
Parabacteroides_unclassified	Lactobacillus_plantarum	-0.715303838	0		Terpenoid.backbone.biosynthesis	Fatty.acid.metabolism	-0.641847849	0
Clostridium_colicanis	Lactobacillus_plantarum	0.364296556	0		Flagellar.assembly	Fatty.acid.metabolism	0.560513616	0
Mycoplasma_unclassified	Lactobacillus_plantarum	0.412134707	0		Membrane.and.intracellular.structural.molecules	Fatty.acid.metabolism	0.873844624	0
Lachnospiraceae_uncultured_bacterium	Lactobacillus_plantarum	-0.574010849	0		Valine_leucine.and.isoleucine.degradation	Fatty.acid.metabolism	0.987864971	0
Alistipes_unclassified	Lactobacillus_plantarum	-0.507211566	0		Tyrosine.metabolism	Fatty.acid.metabolism	0.615962267	0
Anaerotruncus_unclassified	Lactobacillus_plantarum	-0.570922315	0		DNA.repair.and.recombination.proteins	Bacterial.chemotaxis	-0.849317729	0
Erysipelotrichaceae_unclassified	Lactobacillus_plantarum	-0.702188313	0		Purine.metabolism	Bacterial.chemotaxis	-0.819301486	0
Akkermansia_unclassified	Lactobacillus_plantarum	-0.62759459	0		Ribosome	Bacterial.chemotaxis	-0.803777397	0
Alistipes_uncultured_bacterium	Lactobacillus_plantarum	-0.337863147	0		Two_component.system	Bacterial.chemotaxis	0.751931548	0
Rikenellaceae_unclassified	Lactobacillus_plantarum	-0.563040018	0		Pyrimidine.metabolism	Bacterial.chemotaxis	-0.771637797	0
Coprobacillus_uncultured_bacterium	Lactobacillus_plantarum	-0.5206604	0		Secretion.system	Bacterial.chemotaxis	0.569107175	0
Rikenella_uncultured_bacterium	Lactobacillus_plantarum	-0.366280288	0		Function.unknown	Bacterial.chemotaxis	0.554141343	0
Odoribacter_uncultured_bacterium	Lactobacillus_plantarum	-0.488012314	0		Chromosome	Bacterial.chemotaxis	-0.633690715	0
Bacteroides_uncultured_bacterium	Lactobacillus_plantarum	-0.310361058	0		Amino.acid.related.enzymes	Bacterial.chemotaxis	-0.744188309	0
Clostridium_uncultured_bacterium	Lactobacillus_plantarum	-0.428211898	0		Ribosome.Biogenesis	Bacterial.chemotaxis	-0.906129479	0
Veillonellaceae_unclassified	Lactobacillus_plantarum	-0.468115777	0		Bacterial.motility.proteins	Bacterial.chemotaxis	0.94099462	0
Odoribacter_unclassified	Lactobacillus_plantarum	-0.363784581	0		Glycolysis...Gluconeogenesis	Bacterial.chemotaxis	-0.548342228	0
Clostridiales_unclassified	Lactobacillus_plantarum	-0.669478476	0		Pyruvate.metabolism	Bacterial.chemotaxis	-0.830143273	0
Rikenella_unclassified	Lactobacillus_plantarum	-0.405117929	0		Aminoacyl_tRNA.biosynthesis	Bacterial.chemotaxis	-0.750191689	0
Treponema_unclassified	Lactobacillus_plantarum	-0.494826943	0		DNA.replication.proteins	Bacterial.chemotaxis	-0.826096296	0
Oscillibacter_unclassified	Lactobacillus_plantarum	-0.586527467	0		Alanine_aspartate.and.glutamate.metabolism	Bacterial.chemotaxis	-0.719116509	0
Legionella_sp.	Lactobacillus_plantarum	-0.326450884	0		Porphyrin.and.chlorophyll.metabolism	Bacterial.chemotaxis	0.469507694	0
Eubacterium_dolichum	Lactobacillus_plantarum	-0.77045846	0		Energy.metabolism	Bacterial.chemotaxis	0.651136696	0
Anaerorhabdus_furcosa	Lactobacillus_plantarum	-0.655112386	0		Translation.proteins	Bacterial.chemotaxis	-0.580873609	0
Parabacteroides_uncultured_bacterium	Lactobacillus_plantarum	-0.511491716	0		Homologous.recombination	Bacterial.chemotaxis	-0.798411012	0
Desulfovibrio_unclassified	Lactobacillus_plantarum	-0.674352288	0		Peptidoglycan.biosynthesis	Bacterial.chemotaxis	-0.623199701	0
Subdoligranulum_sp._4_3_54A2FAA	Lactobacillus_plantarum	-0.72278583	0		Mismatch.repair	Bacterial.chemotaxis	-0.800028205	0
Porphyromonadaceae_unclassified	Lactobacillus_plantarum	-0.543447256	0		Lysine.biosynthesis	Bacterial.chemotaxis	-0.614711463	0
Eubacterium_fissicatena	Lactobacillus_plantarum	-0.621055722	0		Phenylalanine_tyrosine.and.tryptophan.biosynthesis	Bacterial.chemotaxis	-0.897440493	0
Clostridium_sp._YIT_12070	Lactobacillus_plantarum	-0.343649477	0		Valine_leucine.and.isoleucine.biosynthesis	Bacterial.chemotaxis	-0.753414273	0
Anaerotruncus_uncultured_bacterium	Lactobacillus_plantarum	-0.498056054	0		DNA.replication	Bacterial.chemotaxis	-0.815763116	0
Victivallaceae_unclassified	Lactobacillus_plantarum	-0.430026472	0		Glycerophospholipid.metabolism	Bacterial.chemotaxis	-0.674134314	0
Christensenellaceae_uncultured_bacterium	Lactobacillus_plantarum	-0.551026583	0		Pantothenate.and.CoA.biosynthesis	Bacterial.chemotaxis	-0.801085651	0
Flavonifractor_uncultured_bacterium	Lactobacillus_plantarum	-0.592740297	0		Carbon.fixation.in.photosynthetic.organisms	Bacterial.chemotaxis	-0.530253768	0
Elusimicrobium_uncultured_rumen_bacterium_4c0d.3	Lactobacillus_plantarum	-0.432490975	0		One.carbon.pool.by.folate	Bacterial.chemotaxis	-0.552408695	0
Bacteria_unclassified	Lactobacillus_plantarum	-0.477458835	0		Protein.export	Bacterial.chemotaxis	-0.623966157	0
Ruminococcaceae_uncultured_bacterium	Lactobacillus_plantarum	-0.715828836	0		Fatty.acid.biosynthesis	Bacterial.chemotaxis	-0.470233738	0
Lachnospiraceae_unclassified	X.Clostridium._bifermentans	-0.726358235	0		Terpenoid.backbone.biosynthesis	Bacterial.chemotaxis	-0.684791327	0
Bacteroides_unclassified	X.Clostridium._bifermentans	-0.574204206	0		Flagellar.assembly	Bacterial.chemotaxis	0.913235188	0
Candidatus_Hepatincola_uncultured_alpha_proteobacterium	X.Clostridium._bifermentans	0.38932249	0		Tyrosine.metabolism	Bacterial.chemotaxis	0.627921104	0
Ruminococcaceae_unclassified	X.Clostridium._bifermentans	-0.624880731	0		Fatty.acid.metabolism	Bacterial.chemotaxis	0.459929198	0
Parabacteroides_unclassified	X.Clostridium._bifermentans	-0.473819941	0		DNA.repair.and.recombination.proteins	Cell.cycle._.Caulobacter	0.793517411	0
Peptostreptococcaceae_unclassified	X.Clostridium._bifermentans	0.960987091	0		Purine.metabolism	Cell.cycle._.Caulobacter	0.640256763	0
Morganella_unclassified	X.Clostridium._bifermentans	0.585152149	0		Ribosome	Cell.cycle._.Caulobacter	0.801164508	0
Clostridium_colicanis	X.Clostridium._bifermentans	0.317824483	0		Two_component.system	Cell.cycle._.Caulobacter	-0.721604526	0
Lachnospiraceae_uncultured_bacterium	X.Clostridium._bifermentans	-0.462963969	0		Pyrimidine.metabolism	Cell.cycle._.Caulobacter	0.728914738	0
Alistipes_unclassified	X.Clostridium._bifermentans	-0.628423452	0		Secretion.system	Cell.cycle._.Caulobacter	-0.875286818	0
Anaerotruncus_unclassified	X.Clostridium._bifermentans	-0.636447132	0		Function.unknown	Cell.cycle._.Caulobacter	-0.86637491	0
Erysipelotrichaceae_unclassified	X.Clostridium._bifermentans	-0.458443284	0		Chromosome	Cell.cycle._.Caulobacter	0.787991524	0
Clostridium_perfringens	X.Clostridium._bifermentans	0.709933937	0		Amino.acid.related.enzymes	Cell.cycle._.Caulobacter	0.869227648	0
Ureaplasma_unclassified	X.Clostridium._bifermentans	-0.319635779	0		Ribosome.Biogenesis	Cell.cycle._.Caulobacter	0.551551223	0
Pseudomonas_unclassified	X.Clostridium._bifermentans	0.367831141	0		Other.ion_coupled.transporters	Cell.cycle._.Caulobacter	-0.52049464	0
Akkermansia_unclassified	X.Clostridium._bifermentans	-0.406749189	0		Bacterial.motility.proteins	Cell.cycle._.Caulobacter	-0.72726351	0
Rikenellaceae_unclassified	X.Clostridium._bifermentans	-0.618123829	0		Others	Cell.cycle._.Caulobacter	-0.618262231	0
Coprobacillus_uncultured_bacterium	X.Clostridium._bifermentans	-0.695979178	0		Arginine.and.proline.metabolism	Cell.cycle._.Caulobacter	0.475826025	0
Rikenella_uncultured_bacterium	X.Clostridium._bifermentans	-0.554868817	0		Glycolysis...Gluconeogenesis	Cell.cycle._.Caulobacter	0.456282079	0
Odoribacter_uncultured_bacterium	X.Clostridium._bifermentans	-0.637603819	0		Pyruvate.metabolism	Cell.cycle._.Caulobacter	0.611003697	0
Acinetobacter_unclassified	X.Clostridium._bifermentans	0.35437122	0		Aminoacyl_tRNA.biosynthesis	Cell.cycle._.Caulobacter	0.821611881	0
Bacteroides_uncultured_bacterium	X.Clostridium._bifermentans	-0.419854254	0		Methane.metabolism	Cell.cycle._.Caulobacter	0.715926945	0
Delftia_uncultured_bacterium	X.Clostridium._bifermentans	0.375465453	0		DNA.replication.proteins	Cell.cycle._.Caulobacter	0.815384984	0
Veillonellaceae_unclassified	X.Clostridium._bifermentans	-0.352548331	0		Butanoate.metabolism	Cell.cycle._.Caulobacter	-0.480970562	0
Morganella_uncultured_morganella_sp.	X.Clostridium._bifermentans	0.597251177	0		Alanine_aspartate.and.glutamate.metabolism	Cell.cycle._.Caulobacter	0.921964169	0
Odoribacter_unclassified	X.Clostridium._bifermentans	-0.659421504	0		Phosphotransferase.system..PTS.	Cell.cycle._.Caulobacter	-0.520600379	0
Clostridium_unclassified	X.Clostridium._bifermentans	0.639710307	0		Homologous.recombination	Cell.cycle._.Caulobacter	0.816020548	0
Clostridiales_unclassified	X.Clostridium._bifermentans	-0.54027009	0		Peptidoglycan.biosynthesis	Cell.cycle._.Caulobacter	0.510137498	0
Rikenella_unclassified	X.Clostridium._bifermentans	-0.621394157	0		Transcription.machinery	Cell.cycle._.Caulobacter	0.672486901	0
Treponema_unclassified	X.Clostridium._bifermentans	-0.462195754	0		Propanoate.metabolism	Cell.cycle._.Caulobacter	-0.466180593	0
Thalassospira_unclassified	X.Clostridium._bifermentans	-0.40495643	0		Mismatch.repair	Cell.cycle._.Caulobacter	0.793212712	0
Oscillibacter_unclassified	X.Clostridium._bifermentans	-0.423871964	0		Lysine.biosynthesis	Cell.cycle._.Caulobacter	0.82330811	0
Eubacterium_dolichum	X.Clostridium._bifermentans	-0.39036718	0		Phenylalanine_tyrosine.and.tryptophan.biosynthesis	Cell.cycle._.Caulobacter	0.695924103	0
Anaerorhabdus_furcosa	X.Clostridium._bifermentans	-0.610144913	0		Valine_leucine.and.isoleucine.biosynthesis	Cell.cycle._.Caulobacter	0.71197015	0
Parabacteroides_uncultured_bacterium	X.Clostridium._bifermentans	-0.588375986	0		Protein.folding.and.associated.processing	Cell.cycle._.Caulobacter	-0.583430827	0
Acinetobacter_schindleri	X.Clostridium._bifermentans	0.469865084	0		DNA.replication	Cell.cycle._.Caulobacter	0.786875486	0
Clostridium_baratii	X.Clostridium._bifermentans	0.830801308	0		Pantothenate.and.CoA.biosynthesis	Cell.cycle._.Caulobacter	0.892934799	0
Desulfovibrio_unclassified	X.Clostridium._bifermentans	-0.4288387	0		Carbon.fixation.in.photosynthetic.organisms	Cell.cycle._.Caulobacter	0.752434373	0
Subdoligranulum_sp._4_3_54A2FAA	X.Clostridium._bifermentans	-0.539660454	0		One.carbon.pool.by.folate	Cell.cycle._.Caulobacter	0.843813241	0
Rhodospirillaceae_uncultured_rumen_bacterium	X.Clostridium._bifermentans	-0.386392534	0		Protein.export	Cell.cycle._.Caulobacter	0.937321067	0
Porphyromonadaceae_unclassified	X.Clostridium._bifermentans	-0.583421767	0		Fatty.acid.biosynthesis	Cell.cycle._.Caulobacter	0.467520833	0
Eubacterium_fissicatena	X.Clostridium._bifermentans	-0.478506535	0		Terpenoid.backbone.biosynthesis	Cell.cycle._.Caulobacter	0.780416787	0
Chryseobacterium_unclassified	X.Clostridium._bifermentans	0.335629463	0		Signal.transduction.mechanisms	Cell.cycle._.Caulobacter	-0.540557325	0
Clostridium_sp._YIT_12070	X.Clostridium._bifermentans	-0.582859576	0		Flagellar.assembly	Cell.cycle._.Caulobacter	-0.696304262	0
Anaerotruncus_uncultured_bacterium	X.Clostridium._bifermentans	-0.554071724	0		Tyrosine.metabolism	Cell.cycle._.Caulobacter	-0.876849651	0
Christensenellaceae_uncultured_bacterium	X.Clostridium._bifermentans	-0.396648407	0		Fatty.acid.metabolism	Cell.cycle._.Caulobacter	-0.514795005	0
Bacteroidales_unclassified	X.Clostridium._bifermentans	-0.609462678	0		Bacterial.chemotaxis	Cell.cycle._.Caulobacter	-0.56530416	0
Pelomonas_uncultured_bacterium	X.Clostridium._bifermentans	0.373873204	0		DNA.repair.and.recombination.proteins	Translation.factors	0.971621513	0
Succinispira_uncultured_bacterium	X.Clostridium._bifermentans	-0.515642226	0		Purine.metabolism	Translation.factors	0.89761585	0
Propionibacterium_unclassified	X.Clostridium._bifermentans	0.373062789	0		Ribosome	Translation.factors	0.963164508	0
Enterobacter_sp._638	X.Clostridium._bifermentans	-0.323887825	0		Two_component.system	Translation.factors	-0.888024867	0
Ruminococcaceae_uncultured_bacterium	X.Clostridium._bifermentans	-0.47808224	0		Pyrimidine.metabolism	Translation.factors	0.918333471	0
Lachnospiraceae_unclassified	Rikenella_microfusus	0.583404958	0		Secretion.system	Translation.factors	-0.894059777	0
Bacteroides_unclassified	Rikenella_microfusus	0.561175108	0		Function.unknown	Translation.factors	-0.900158405	0
Ruminococcaceae_unclassified	Rikenella_microfusus	0.67150861	0		Chromosome	Translation.factors	0.892154753	0
Parabacteroides_unclassified	Rikenella_microfusus	0.615975201	0		Amino.acid.related.enzymes	Translation.factors	0.975699902	0
Peptostreptococcaceae_unclassified	Rikenella_microfusus	-0.317617476	0		Ribosome.Biogenesis	Translation.factors	0.847797692	0
Lachnospiraceae_uncultured_bacterium	Rikenella_microfusus	0.832868218	0		Amino.sugar.and.nucleotide.sugar.metabolism	Translation.factors	0.589750469	0
Alistipes_unclassified	Rikenella_microfusus	0.429712981	0		Bacterial.motility.proteins	Translation.factors	-0.842371702	0
Anaerotruncus_unclassified	Rikenella_microfusus	0.676316261	0		Glycolysis...Gluconeogenesis	Translation.factors	0.679461718	0
Erysipelotrichaceae_unclassified	Rikenella_microfusus	0.682163537	0		Pyruvate.metabolism	Translation.factors	0.658866465	0
Clostridium_perfringens	Rikenella_microfusus	-0.331920177	0		Aminoacyl_tRNA.biosynthesis	Translation.factors	0.93451792	0
Akkermansia_unclassified	Rikenella_microfusus	0.626745999	0		Methane.metabolism	Translation.factors	0.745833516	0
Alistipes_uncultured_bacterium	Rikenella_microfusus	0.580263734	0		DNA.replication.proteins	Translation.factors	0.97626698	0
Rikenellaceae_unclassified	Rikenella_microfusus	0.531341314	0		Carbon.fixation.pathways.in.prokaryotes	Translation.factors	-0.514207006	0
Coprobacillus_uncultured_bacterium	Rikenella_microfusus	0.55336982	0		Butanoate.metabolism	Translation.factors	-0.635570526	0
Rikenella_uncultured_bacterium	Rikenella_microfusus	0.573460817	0		Alanine_aspartate.and.glutamate.metabolism	Translation.factors	0.931672394	0
Odoribacter_uncultured_bacterium	Rikenella_microfusus	0.806021571	0		Replication_recombination.and.repair.proteins	Translation.factors	0.493594259	0
Odoribacter_unclassified	Rikenella_microfusus	0.510436058	0		Translation.proteins	Translation.factors	0.696216464	0
Clostridiales_unclassified	Rikenella_microfusus	0.657241046	0		Homologous.recombination	Translation.factors	0.971556067	0
Treponema_unclassified	Rikenella_microfusus	0.805462062	0		Pentose.phosphate.pathway	Translation.factors	0.615344167	0
Thalassospira_unclassified	Rikenella_microfusus	0.315596849	0		Starch.and.sucrose.metabolism	Translation.factors	0.59302789	0
Oscillibacter_unclassified	Rikenella_microfusus	0.720928431	0		Peptidoglycan.biosynthesis	Translation.factors	0.75152272	0
Legionella_sp.	Rikenella_microfusus	0.459667861	0		Transcription.machinery	Translation.factors	0.596195459	0
Eubacterium_dolichum	Rikenella_microfusus	0.548105896	0		Propanoate.metabolism	Translation.factors	-0.64077574	0
Anaerorhabdus_furcosa	Rikenella_microfusus	0.611663759	0		Mismatch.repair	Translation.factors	0.968245029	0
Parabacteroides_uncultured_bacterium	Rikenella_microfusus	0.528823793	0		Lysine.biosynthesis	Translation.factors	0.91167587	0
Clostridium_baratii	Rikenella_microfusus	-0.4577353	0		Phenylalanine_tyrosine.and.tryptophan.biosynthesis	Translation.factors	0.786498547	0
Desulfovibrio_unclassified	Rikenella_microfusus	0.694599569	0		Valine_leucine.and.isoleucine.biosynthesis	Translation.factors	0.694427967	0
Subdoligranulum_sp._4_3_54A2FAA	Rikenella_microfusus	0.710771441	0		Bacterial.secretion.system	Translation.factors	-0.504710734	0
Porphyromonadaceae_unclassified	Rikenella_microfusus	0.729382753	0		Protein.folding.and.associated.processing	Translation.factors	-0.707692564	0
Eubacterium_fissicatena	Rikenella_microfusus	0.684103072	0		DNA.replication	Translation.factors	0.963698864	0
butyrate.producing_bacterium_A2.207	Rikenella_microfusus	0.343990684	0		Glycerophospholipid.metabolism	Translation.factors	0.633488834	0
Clostridium_sp._YIT_12070	Rikenella_microfusus	0.534412861	0		Pantothenate.and.CoA.biosynthesis	Translation.factors	0.972873151	0
Anaerotruncus_uncultured_bacterium	Rikenella_microfusus	0.582656801	0		Carbon.fixation.in.photosynthetic.organisms	Translation.factors	0.76136291	0
Victivallaceae_unclassified	Rikenella_microfusus	0.541362762	0		One.carbon.pool.by.folate	Translation.factors	0.888369083	0
Christensenellaceae_uncultured_bacterium	Rikenella_microfusus	0.622684777	0		Protein.export	Translation.factors	0.904122949	0
Flavonifractor_uncultured_bacterium	Rikenella_microfusus	0.662518322	0		Galactose.metabolism	Translation.factors	0.537644863	0
Bacteroidales_unclassified	Rikenella_microfusus	0.447258383	0		Terpenoid.backbone.biosynthesis	Translation.factors	0.887939572	0
Elusimicrobium_uncultured_rumen_bacterium_4c0d.3	Rikenella_microfusus	0.54743886	0		Flagellar.assembly	Translation.factors	-0.827144384	0
Bacteria_unclassified	Rikenella_microfusus	0.428762883	0		Membrane.and.intracellular.structural.molecules	Translation.factors	-0.576444983	0
Ruminococcaceae_uncultured_bacterium	Rikenella_microfusus	0.612149	0		Valine_leucine.and.isoleucine.degradation	Translation.factors	-0.640808105	0
Lactobacillus_plantarum	Rikenella_microfusus	-0.645764351	0		Tyrosine.metabolism	Translation.factors	-0.847145379	0
X.Clostridium._bifermentans	Rikenella_microfusus	-0.410153419	0		Fatty.acid.metabolism	Translation.factors	-0.697800577	0
Bacteroides_unclassified	Candidatus_Captivus_uncultured_alpha_proteobacterium	-0.395028532	0		Bacterial.chemotaxis	Translation.factors	-0.791348994	0
Candidatus_Hepatincola_uncultured_alpha_proteobacterium	Candidatus_Captivus_uncultured_alpha_proteobacterium	0.41008991	0		Cell.cycle._.Caulobacter	Translation.factors	0.86791712	0
Ruminococcaceae_unclassified	Candidatus_Captivus_uncultured_alpha_proteobacterium	-0.334914088	0		Transporters	Pentose.and.glucuronate.interconversions	0.812967122	0
Parabacteroides_unclassified	Candidatus_Captivus_uncultured_alpha_proteobacterium	-0.502644658	0		ABC.transporters	Pentose.and.glucuronate.interconversions	0.563679099	0
Peptostreptococcaceae_unclassified	Candidatus_Captivus_uncultured_alpha_proteobacterium	0.345750511	0		DNA.repair.and.recombination.proteins	Pentose.and.glucuronate.interconversions	0.670833468	0
Morganella_unclassified	Candidatus_Captivus_uncultured_alpha_proteobacterium	0.314474255	0		Purine.metabolism	Pentose.and.glucuronate.interconversions	0.604777038	0
Mycoplasma_unclassified	Candidatus_Captivus_uncultured_alpha_proteobacterium	0.39526388	0		Ribosome	Pentose.and.glucuronate.interconversions	0.656418264	0
Lachnospiraceae_uncultured_bacterium	Candidatus_Captivus_uncultured_alpha_proteobacterium	-0.340563625	0		Two_component.system	Pentose.and.glucuronate.interconversions	-0.633735836	0
Alistipes_unclassified	Candidatus_Captivus_uncultured_alpha_proteobacterium	-0.301259309	0		Pyrimidine.metabolism	Pentose.and.glucuronate.interconversions	0.700159431	0
Anaerotruncus_unclassified	Candidatus_Captivus_uncultured_alpha_proteobacterium	-0.312716931	0		Secretion.system	Pentose.and.glucuronate.interconversions	-0.765494883	0
Erysipelotrichaceae_unclassified	Candidatus_Captivus_uncultured_alpha_proteobacterium	-0.473393172	0		Function.unknown	Pentose.and.glucuronate.interconversions	-0.686383963	0
Akkermansia_unclassified	Candidatus_Captivus_uncultured_alpha_proteobacterium	-0.384497553	0		Chromosome	Pentose.and.glucuronate.interconversions	0.599122643	0
Cetobacterium_uncultured_bacterium	Candidatus_Captivus_uncultured_alpha_proteobacterium	0.322150171	0		Amino.acid.related.enzymes	Pentose.and.glucuronate.interconversions	0.697565198	0
Rikenellaceae_unclassified	Candidatus_Captivus_uncultured_alpha_proteobacterium	-0.340464205	0		Ribosome.Biogenesis	Pentose.and.glucuronate.interconversions	0.617842793	0
Coprobacillus_uncultured_bacterium	Candidatus_Captivus_uncultured_alpha_proteobacterium	-0.509935975	0		Amino.sugar.and.nucleotide.sugar.metabolism	Pentose.and.glucuronate.interconversions	0.831553459	0
Morganella_uncultured_morganella_sp.	Candidatus_Captivus_uncultured_alpha_proteobacterium	0.34530741	0		Bacterial.motility.proteins	Pentose.and.glucuronate.interconversions	-0.61735189	0
Clostridiales_unclassified	Candidatus_Captivus_uncultured_alpha_proteobacterium	-0.421976596	0		Arginine.and.proline.metabolism	Pentose.and.glucuronate.interconversions	0.577577949	0
Rikenella_unclassified	Candidatus_Captivus_uncultured_alpha_proteobacterium	-0.369361252	0		Glycolysis...Gluconeogenesis	Pentose.and.glucuronate.interconversions	0.866518438	0
Eubacterium_dolichum	Candidatus_Captivus_uncultured_alpha_proteobacterium	-0.482558668	0		Aminoacyl_tRNA.biosynthesis	Pentose.and.glucuronate.interconversions	0.616332293	0
Anaerorhabdus_furcosa	Candidatus_Captivus_uncultured_alpha_proteobacterium	-0.410422325	0		Methane.metabolism	Pentose.and.glucuronate.interconversions	0.845807135	0
Parabacteroides_uncultured_bacterium	Candidatus_Captivus_uncultured_alpha_proteobacterium	-0.304906368	0		DNA.replication.proteins	Pentose.and.glucuronate.interconversions	0.688052714	0
Desulfovibrio_unclassified	Candidatus_Captivus_uncultured_alpha_proteobacterium	-0.355800718	0		Carbon.fixation.pathways.in.prokaryotes	Pentose.and.glucuronate.interconversions	-0.7049492	0
Subdoligranulum_sp._4_3_54A2FAA	Candidatus_Captivus_uncultured_alpha_proteobacterium	-0.364557534	0		Butanoate.metabolism	Pentose.and.glucuronate.interconversions	-0.92472297	0
Rhodospirillaceae_uncultured_rumen_bacterium	Candidatus_Captivus_uncultured_alpha_proteobacterium	0.311380446	0		Alanine_aspartate.and.glutamate.metabolism	Pentose.and.glucuronate.interconversions	0.556098104	0
Eubacterium_fissicatena	Candidatus_Captivus_uncultured_alpha_proteobacterium	-0.46360606	0		Cysteine.and.methionine.metabolism	Pentose.and.glucuronate.interconversions	0.644596994	0
Christensenellaceae_uncultured_bacterium	Candidatus_Captivus_uncultured_alpha_proteobacterium	-0.408825666	0		Fructose.and.mannose.metabolism	Pentose.and.glucuronate.interconversions	0.843645692	0
Bacteria_unclassified	Candidatus_Captivus_uncultured_alpha_proteobacterium	-0.393877029	0		Replication_recombination.and.repair.proteins	Pentose.and.glucuronate.interconversions	0.718220413	0
Enterobacter_sp._638	Candidatus_Captivus_uncultured_alpha_proteobacterium	-0.339226514	0		Translation.proteins	Pentose.and.glucuronate.interconversions	0.497900009	0
Ruminococcaceae_uncultured_bacterium	Candidatus_Captivus_uncultured_alpha_proteobacterium	-0.423931211	0		Homologous.recombination	Pentose.and.glucuronate.interconversions	0.676467299	0
Lactobacillus_plantarum	Candidatus_Captivus_uncultured_alpha_proteobacterium	0.4398579	0		Pentose.phosphate.pathway	Pentose.and.glucuronate.interconversions	0.949451029	0
X.Clostridium._bifermentans	Candidatus_Captivus_uncultured_alpha_proteobacterium	0.438141108	0		Starch.and.sucrose.metabolism	Pentose.and.glucuronate.interconversions	0.840749085	0
Rikenella_microfusus	Candidatus_Captivus_uncultured_alpha_proteobacterium	-0.352404922	0		Peptidoglycan.biosynthesis	Pentose.and.glucuronate.interconversions	0.488493741	0
Lachnospiraceae_unclassified	X4C0d.2_uncultured_bacterium	0.559208095	0		Transcription.machinery	Pentose.and.glucuronate.interconversions	0.767627299	0
Bacteroides_unclassified	X4C0d.2_uncultured_bacterium	0.701667666	0		Propanoate.metabolism	Pentose.and.glucuronate.interconversions	-0.915038109	0
Candidatus_Hepatincola_uncultured_alpha_proteobacterium	X4C0d.2_uncultured_bacterium	-0.484324843	0		Mismatch.repair	Pentose.and.glucuronate.interconversions	0.689458013	0
Ruminococcaceae_unclassified	X4C0d.2_uncultured_bacterium	0.666949809	0		Lysine.biosynthesis	Pentose.and.glucuronate.interconversions	0.808656573	0
Parabacteroides_unclassified	X4C0d.2_uncultured_bacterium	0.591465712	0		Phenylalanine_tyrosine.and.tryptophan.biosynthesis	Pentose.and.glucuronate.interconversions	0.547163486	0
Peptostreptococcaceae_unclassified	X4C0d.2_uncultured_bacterium	-0.362014115	0		Nitrogen.metabolism	Pentose.and.glucuronate.interconversions	-0.500132143	0
Lachnospiraceae_uncultured_bacterium	X4C0d.2_uncultured_bacterium	0.83472538	0		Citrate.cycle..TCA.cycle.	Pentose.and.glucuronate.interconversions	-0.513146996	0
Alistipes_unclassified	X4C0d.2_uncultured_bacterium	0.601540864	0		Bacterial.secretion.system	Pentose.and.glucuronate.interconversions	-0.656048596	0
Anaerotruncus_unclassified	X4C0d.2_uncultured_bacterium	0.837111473	0		Lipid.biosynthesis.proteins	Pentose.and.glucuronate.interconversions	-0.578035653	0
Erysipelotrichaceae_unclassified	X4C0d.2_uncultured_bacterium	0.930054963	0		Protein.folding.and.associated.processing	Pentose.and.glucuronate.interconversions	-0.574535549	0
Clostridium_perfringens	X4C0d.2_uncultured_bacterium	-0.347741097	0		DNA.replication	Pentose.and.glucuronate.interconversions	0.645656407	0
Akkermansia_unclassified	X4C0d.2_uncultured_bacterium	0.955740631	0		Glyoxylate.and.dicarboxylate.metabolism	Pentose.and.glucuronate.interconversions	-0.570955992	0
Alistipes_uncultured_bacterium	X4C0d.2_uncultured_bacterium	0.708952069	0		Sporulation	Pentose.and.glucuronate.interconversions	0.70481205	0
Rikenellaceae_unclassified	X4C0d.2_uncultured_bacterium	0.525413036	0		Pantothenate.and.CoA.biosynthesis	Pentose.and.glucuronate.interconversions	0.630725145	0
Coprobacillus_uncultured_bacterium	X4C0d.2_uncultured_bacterium	0.559009552	0		Carbon.fixation.in.photosynthetic.organisms	Pentose.and.glucuronate.interconversions	0.859491944	0
Rikenella_uncultured_bacterium	X4C0d.2_uncultured_bacterium	0.456808656	0		One.carbon.pool.by.folate	Pentose.and.glucuronate.interconversions	0.648256063	0
Odoribacter_uncultured_bacterium	X4C0d.2_uncultured_bacterium	0.764387846	0		Protein.export	Pentose.and.glucuronate.interconversions	0.665332317	0
Clostridium_uncultured_bacterium	X4C0d.2_uncultured_bacterium	0.337499142	0		Galactose.metabolism	Pentose.and.glucuronate.interconversions	0.85853678	0
Odoribacter_unclassified	X4C0d.2_uncultured_bacterium	0.757322431	0		Terpenoid.backbone.biosynthesis	Pentose.and.glucuronate.interconversions	0.58486104	0
Clostridiales_unclassified	X4C0d.2_uncultured_bacterium	0.681194186	0		Flagellar.assembly	Pentose.and.glucuronate.interconversions	-0.664290965	0
Rikenella_unclassified	X4C0d.2_uncultured_bacterium	0.314675033	0		Membrane.and.intracellular.structural.molecules	Pentose.and.glucuronate.interconversions	-0.724313021	0
Treponema_unclassified	X4C0d.2_uncultured_bacterium	0.697552681	0		Valine_leucine.and.isoleucine.degradation	Pentose.and.glucuronate.interconversions	-0.89811945	0
Thalassospira_unclassified	X4C0d.2_uncultured_bacterium	0.434715241	0		Tyrosine.metabolism	Pentose.and.glucuronate.interconversions	-0.728175223	0
Oscillibacter_unclassified	X4C0d.2_uncultured_bacterium	0.938881576	0		Fatty.acid.metabolism	Pentose.and.glucuronate.interconversions	-0.93406105	0
Legionella_sp.	X4C0d.2_uncultured_bacterium	0.412020475	0		Bacterial.chemotaxis	Pentose.and.glucuronate.interconversions	-0.55480504	0
Eubacterium_dolichum	X4C0d.2_uncultured_bacterium	0.773921371	0		Cell.cycle._.Caulobacter	Pentose.and.glucuronate.interconversions	0.554814696	0
Anaerorhabdus_furcosa	X4C0d.2_uncultured_bacterium	0.679305673	0		Translation.factors	Pentose.and.glucuronate.interconversions	0.713743865	0
Parabacteroides_uncultured_bacterium	X4C0d.2_uncultured_bacterium	0.549031615	0		Transporters	Benzoate.degradation	-0.497696191	0
Clostridium_baratii	X4C0d.2_uncultured_bacterium	-0.457544774	0		DNA.repair.and.recombination.proteins	Benzoate.degradation	-0.827249467	0
Desulfovibrio_unclassified	X4C0d.2_uncultured_bacterium	0.650906205	0		Purine.metabolism	Benzoate.degradation	-0.755492926	0
Subdoligranulum_sp._4_3_54A2FAA	X4C0d.2_uncultured_bacterium	0.845210075	0		Ribosome	Benzoate.degradation	-0.800016999	0
Porphyromonadaceae_unclassified	X4C0d.2_uncultured_bacterium	0.670449078	0		Two_component.system	Benzoate.degradation	0.730909646	0
Eubacterium_fissicatena	X4C0d.2_uncultured_bacterium	0.592522204	0		Pyrimidine.metabolism	Benzoate.degradation	-0.765837193	0
butyrate.producing_bacterium_A2.207	X4C0d.2_uncultured_bacterium	0.347150624	0		Secretion.system	Benzoate.degradation	0.806849658	0
Clostridium_sp._YIT_12070	X4C0d.2_uncultured_bacterium	0.321469426	0		Function.unknown	Benzoate.degradation	0.862959325	0
Anaerotruncus_uncultured_bacterium	X4C0d.2_uncultured_bacterium	0.602272391	0		Chromosome	Benzoate.degradation	-0.856199801	0
Victivallaceae_unclassified	X4C0d.2_uncultured_bacterium	0.854070604	0		Amino.acid.related.enzymes	Benzoate.degradation	-0.87530458	0
Christensenellaceae_uncultured_bacterium	X4C0d.2_uncultured_bacterium	0.944023907	0		Ribosome.Biogenesis	Benzoate.degradation	-0.744023383	0
Flavonifractor_uncultured_bacterium	X4C0d.2_uncultured_bacterium	0.716893137	0		Amino.sugar.and.nucleotide.sugar.metabolism	Benzoate.degradation	-0.58653301	0
Bacteroidales_unclassified	X4C0d.2_uncultured_bacterium	0.684380949	0		Bacterial.motility.proteins	Benzoate.degradation	0.72841543	0
Elusimicrobium_uncultured_rumen_bacterium_4c0d.3	X4C0d.2_uncultured_bacterium	0.846968532	0		Others	Benzoate.degradation	0.593843281	0
Bacteria_unclassified	X4C0d.2_uncultured_bacterium	0.584366322	0		Glycolysis...Gluconeogenesis	Benzoate.degradation	-0.604997337	0
Ruminococcaceae_uncultured_bacterium	X4C0d.2_uncultured_bacterium	0.627780497	0		Pyruvate.metabolism	Benzoate.degradation	-0.546112716	0
Lactobacillus_plantarum	X4C0d.2_uncultured_bacterium	-0.567206681	0		Aminoacyl_tRNA.biosynthesis	Benzoate.degradation	-0.745282471	0
X.Clostridium._bifermentans	X4C0d.2_uncultured_bacterium	-0.417401284	0		Methane.metabolism	Benzoate.degradation	-0.839589179	0
Rikenella_microfusus	X4C0d.2_uncultured_bacterium	0.700633168	0		DNA.replication.proteins	Benzoate.degradation	-0.861861527	0
Candidatus_Captivus_uncultured_alpha_proteobacterium	X4C0d.2_uncultured_bacterium	-0.301235914	0		Butanoate.metabolism	Benzoate.degradation	0.710206985	0
Lachnospiraceae_unclassified	Firmicutes_unclassified	0.649365008	0		Alanine_aspartate.and.glutamate.metabolism	Benzoate.degradation	-0.761129916	0
Bacteroides_unclassified	Firmicutes_unclassified	0.575931311	0		Fructose.and.mannose.metabolism	Benzoate.degradation	-0.537656128	0
Lactococcus_unclassified	Firmicutes_unclassified	-0.419961303	0		Translation.proteins	Benzoate.degradation	-0.618178487	0
Ruminococcaceae_unclassified	Firmicutes_unclassified	0.602819324	0		Homologous.recombination	Benzoate.degradation	-0.850554407	0
Parabacteroides_unclassified	Firmicutes_unclassified	0.53436482	0		Pentose.phosphate.pathway	Benzoate.degradation	-0.652742743	0
Peptostreptococcaceae_unclassified	Firmicutes_unclassified	-0.37244159	0		Starch.and.sucrose.metabolism	Benzoate.degradation	-0.512724459	0
Morganella_unclassified	Firmicutes_unclassified	-0.456292719	0		Peptidoglycan.biosynthesis	Benzoate.degradation	-0.600095332	0
Clostridium_colicanis	Firmicutes_unclassified	-0.872708619	0		Transcription.machinery	Benzoate.degradation	-0.644701004	0
Mycoplasma_unclassified	Firmicutes_unclassified	-0.387374878	0		Propanoate.metabolism	Benzoate.degradation	0.684988797	0
Alistipes_unclassified	Firmicutes_unclassified	0.644917071	0		Mismatch.repair	Benzoate.degradation	-0.852012455	0
Anaerotruncus_unclassified	Firmicutes_unclassified	0.559122562	0		Lysine.biosynthesis	Benzoate.degradation	-0.925675094	0
Erysipelotrichaceae_unclassified	Firmicutes_unclassified	0.329959899	0		Phenylalanine_tyrosine.and.tryptophan.biosynthesis	Benzoate.degradation	-0.715880752	0
Clostridium_perfringens	Firmicutes_unclassified	-0.568764567	0		Valine_leucine.and.isoleucine.biosynthesis	Benzoate.degradation	-0.550619185	0
Brevibacillus_agri	Firmicutes_unclassified	-0.470716268	0		Protein.folding.and.associated.processing	Benzoate.degradation	0.570591569	0
Ureaplasma_unclassified	Firmicutes_unclassified	0.515994489	0		DNA.replication	Benzoate.degradation	-0.815928578	0
Proteobacteria_unclassified	Firmicutes_unclassified	-0.440166712	0		Glycerophospholipid.metabolism	Benzoate.degradation	-0.629935026	0
Pseudomonas_unclassified	Firmicutes_unclassified	-0.615552425	0		Sporulation	Benzoate.degradation	-0.49852103	0
Rikenellaceae_unclassified	Firmicutes_unclassified	0.710511386	0		Pantothenate.and.CoA.biosynthesis	Benzoate.degradation	-0.859817743	0
Rikenella_uncultured_bacterium	Firmicutes_unclassified	0.512605548	0		Carbon.fixation.in.photosynthetic.organisms	Benzoate.degradation	-0.919202626	0
Odoribacter_uncultured_bacterium	Firmicutes_unclassified	0.524681866	0		One.carbon.pool.by.folate	Benzoate.degradation	-0.855337858	0
Acinetobacter_unclassified	Firmicutes_unclassified	-0.624849617	0		Protein.export	Benzoate.degradation	-0.924141645	0
Bacteroides_uncultured_bacterium	Firmicutes_unclassified	0.627147317	0		Galactose.metabolism	Benzoate.degradation	-0.611577749	0
Delftia_uncultured_bacterium	Firmicutes_unclassified	-0.599523783	0		Terpenoid.backbone.biosynthesis	Benzoate.degradation	-0.651001394	0
Veillonellaceae_unclassified	Firmicutes_unclassified	0.561154008	0		Flagellar.assembly	Benzoate.degradation	0.700265646	0
Morganella_uncultured_morganella_sp.	Firmicutes_unclassified	-0.346282214	0		Membrane.and.intracellular.structural.molecules	Benzoate.degradation	0.511059165	0
Odoribacter_unclassified	Firmicutes_unclassified	0.448949486	0		Valine_leucine.and.isoleucine.degradation	Benzoate.degradation	0.647969604	0
Clostridium_unclassified	Firmicutes_unclassified	-0.340308636	0		Tyrosine.metabolism	Benzoate.degradation	0.941291988	0
Clostridiales_unclassified	Firmicutes_unclassified	0.547059357	0		Fatty.acid.metabolism	Benzoate.degradation	0.725967169	0
Rikenella_unclassified	Firmicutes_unclassified	0.566857159	0		Bacterial.chemotaxis	Benzoate.degradation	0.707103968	0
Legionella_sp.	Firmicutes_unclassified	0.304224074	0		Cell.cycle._.Caulobacter	Benzoate.degradation	-0.79107976	0
Eubacterium_dolichum	Firmicutes_unclassified	0.339333087	0		Translation.factors	Benzoate.degradation	-0.902060091	0
Anaerorhabdus_furcosa	Firmicutes_unclassified	0.446504384	0		Pentose.and.glucuronate.interconversions	Benzoate.degradation	-0.787612736	0
Parabacteroides_uncultured_bacterium	Firmicutes_unclassified	0.701502442	0		Transporters	Thiamine.metabolism	0.795170546	0
Acinetobacter_schindleri	Firmicutes_unclassified	-0.63676101	0		General.function.prediction.only	Thiamine.metabolism	0.784668922	0
Clostridium_baratii	Firmicutes_unclassified	-0.508306623	0		DNA.repair.and.recombination.proteins	Thiamine.metabolism	0.571198165	0
Desulfovibrio_unclassified	Firmicutes_unclassified	0.47634694	0		Purine.metabolism	Thiamine.metabolism	0.64387697	0
Subdoligranulum_sp._4_3_54A2FAA	Firmicutes_unclassified	0.572140634	0		Ribosome	Thiamine.metabolism	0.6033656	0
Brachyspira_unclassified	Firmicutes_unclassified	0.664762497	0		Transcription.factors	Thiamine.metabolism	0.616847157	0
Porphyromonadaceae_unclassified	Firmicutes_unclassified	0.606710494	0		Peptidases	Thiamine.metabolism	0.574038029	0
Eubacterium_fissicatena	Firmicutes_unclassified	0.382034868	0		Two_component.system	Thiamine.metabolism	-0.68795228	0
Chryseobacterium_unclassified	Firmicutes_unclassified	-0.621420622	0		Pyrimidine.metabolism	Thiamine.metabolism	0.715150952	0
butyrate.producing_bacterium_A2.207	Firmicutes_unclassified	-0.337335646	0		Secretion.system	Thiamine.metabolism	-0.681814015	0
Roseomonas_unclassified	Firmicutes_unclassified	-0.596248806	0		Function.unknown	Thiamine.metabolism	-0.575077236	0
Clostridium_sp._YIT_12070	Firmicutes_unclassified	0.515519917	0		Chromosome	Thiamine.metabolism	0.478150189	0
Anaerotruncus_uncultured_bacterium	Firmicutes_unclassified	0.717570126	0		Amino.acid.related.enzymes	Thiamine.metabolism	0.582747102	0
Pelomonas_uncultured_bacterium	Firmicutes_unclassified	-0.614246845	0		Ribosome.Biogenesis	Thiamine.metabolism	0.51455301	0
Succinispira_uncultured_bacterium	Firmicutes_unclassified	0.522730768	0		Amino.sugar.and.nucleotide.sugar.metabolism	Thiamine.metabolism	0.917275965	0
Propionibacterium_unclassified	Firmicutes_unclassified	-0.609457493	0		Glycolysis...Gluconeogenesis	Thiamine.metabolism	0.896009922	0
Bacteria_unclassified	Firmicutes_unclassified	-0.300848812	0		Oxidative.phosphorylation	Thiamine.metabolism	-0.751082599	0
Ruminococcaceae_uncultured_bacterium	Firmicutes_unclassified	0.608819008	0		Aminoacyl_tRNA.biosynthesis	Thiamine.metabolism	0.585938632	0
Lactobacillus_plantarum	Firmicutes_unclassified	-0.428531736	0		Methane.metabolism	Thiamine.metabolism	0.635058284	0
Rikenella_microfusus	Firmicutes_unclassified	0.320436478	0		DNA.replication.proteins	Thiamine.metabolism	0.582922041	0
Morganella_unclassified	Barnesiella_uncultured_bacterium	0.591342866	0		Carbon.fixation.pathways.in.prokaryotes	Thiamine.metabolism	-0.866844535	0
Mycoplasma_unclassified	Barnesiella_uncultured_bacterium	0.474920213	0		Butanoate.metabolism	Thiamine.metabolism	-0.777870119	0
Lachnospiraceae_uncultured_bacterium	Barnesiella_uncultured_bacterium	0.490996003	0		Alanine_aspartate.and.glutamate.metabolism	Thiamine.metabolism	0.469365537	0
Brevibacillus_agri	Barnesiella_uncultured_bacterium	0.626743257	0		Cysteine.and.methionine.metabolism	Thiamine.metabolism	0.812913418	0
Ureaplasma_unclassified	Barnesiella_uncultured_bacterium	-0.343928337	0		Fructose.and.mannose.metabolism	Thiamine.metabolism	0.80595696	0
Proteobacteria_unclassified	Barnesiella_uncultured_bacterium	0.302458316	0		Replication_recombination.and.repair.proteins	Thiamine.metabolism	0.899183333	0
Pseudomonas_unclassified	Barnesiella_uncultured_bacterium	0.619370878	0		Porphyrin.and.chlorophyll.metabolism	Thiamine.metabolism	0.456541002	0
Akkermansia_unclassified	Barnesiella_uncultured_bacterium	0.412214845	0		Translation.proteins	Thiamine.metabolism	0.682132661	0
Alistipes_uncultured_bacterium	Barnesiella_uncultured_bacterium	0.687025547	0		Chaperones.and.folding.catalysts	Thiamine.metabolism	-0.746917307	0
Cetobacterium_uncultured_bacterium	Barnesiella_uncultured_bacterium	0.731839895	0		Glycine_serine.and.threonine.metabolism	Thiamine.metabolism	-0.77913928	0
Odoribacter_uncultured_bacterium	Barnesiella_uncultured_bacterium	0.392765135	0		Homologous.recombination	Thiamine.metabolism	0.603467643	0
Acinetobacter_unclassified	Barnesiella_uncultured_bacterium	0.621673465	0		Pentose.phosphate.pathway	Thiamine.metabolism	0.836969674	0
Clostridium_uncultured_bacterium	Barnesiella_uncultured_bacterium	0.657696009	0		Starch.and.sucrose.metabolism	Thiamine.metabolism	0.95116663	0
Delftia_uncultured_bacterium	Barnesiella_uncultured_bacterium	0.603226244	0		Peptidoglycan.biosynthesis	Thiamine.metabolism	0.696250081	0
Morganella_uncultured_morganella_sp.	Barnesiella_uncultured_bacterium	0.617910981	0		Transcription.machinery	Thiamine.metabolism	0.60111022	0
Odoribacter_unclassified	Barnesiella_uncultured_bacterium	0.35482052	0		Propanoate.metabolism	Thiamine.metabolism	-0.860698879	0
Treponema_unclassified	Barnesiella_uncultured_bacterium	0.716029644	0		Mismatch.repair	Thiamine.metabolism	0.609480023	0
Thalassospira_unclassified	Barnesiella_uncultured_bacterium	0.666699052	0		Lysine.biosynthesis	Thiamine.metabolism	0.588677347	0
Oscillibacter_unclassified	Barnesiella_uncultured_bacterium	0.488075882	0		Nitrogen.metabolism	Thiamine.metabolism	-0.902715087	0
Legionella_sp.	Barnesiella_uncultured_bacterium	0.725822091	0		Citrate.cycle..TCA.cycle.	Thiamine.metabolism	-0.904922485	0
Acinetobacter_schindleri	Barnesiella_uncultured_bacterium	0.523795903	0		Bacterial.secretion.system	Thiamine.metabolism	-0.933953524	0
Chryseobacterium_unclassified	Barnesiella_uncultured_bacterium	0.573767781	0		Lipid.biosynthesis.proteins	Thiamine.metabolism	-0.737004578	0
butyrate.producing_bacterium_A2.207	Barnesiella_uncultured_bacterium	0.858553708	0		Protein.folding.and.associated.processing	Thiamine.metabolism	-0.791509628	0
Citrobacter_unclassified	Barnesiella_uncultured_bacterium	0.346840322	0		DNA.replication	Thiamine.metabolism	0.610815346	0
Roseomonas_unclassified	Barnesiella_uncultured_bacterium	0.625118971	0		Glyoxylate.and.dicarboxylate.metabolism	Thiamine.metabolism	-0.924144149	0
Victivallaceae_unclassified	Barnesiella_uncultured_bacterium	0.64803642	0		Sporulation	Thiamine.metabolism	0.72654146	0
Flavonifractor_uncultured_bacterium	Barnesiella_uncultured_bacterium	0.737797916	0		One.carbon.pool.by.folate	Thiamine.metabolism	0.574847102	0
Bacteroidales_unclassified	Barnesiella_uncultured_bacterium	0.477597892	0		Galactose.metabolism	Thiamine.metabolism	0.819463909	0
Elusimicrobium_uncultured_rumen_bacterium_4c0d.3	Barnesiella_uncultured_bacterium	0.539990067	0		Terpenoid.backbone.biosynthesis	Thiamine.metabolism	0.684899211	0
Pelomonas_uncultured_bacterium	Barnesiella_uncultured_bacterium	0.581950784	0		Membrane.and.intracellular.structural.molecules	Thiamine.metabolism	-0.915305078	0
Succinispira_uncultured_bacterium	Barnesiella_uncultured_bacterium	-0.424595237	0		Valine_leucine.and.isoleucine.degradation	Thiamine.metabolism	-0.88828218	0
Propionibacterium_unclassified	Barnesiella_uncultured_bacterium	0.578527987	0		Fatty.acid.metabolism	Thiamine.metabolism	-0.85430336	0
Bacteria_unclassified	Barnesiella_uncultured_bacterium	0.622297585	0		Translation.factors	Thiamine.metabolism	0.547846258	0
Enterobacter_sp._638	Barnesiella_uncultured_bacterium	0.438833386	0		Pentose.and.glucuronate.interconversions	Thiamine.metabolism	0.710794866	0
Lactobacillus_plantarum	Barnesiella_uncultured_bacterium	-0.347355425	0		Transporters	Glycerolipid.metabolism	0.962940395	0
Rikenella_microfusus	Barnesiella_uncultured_bacterium	0.495990753	0		ABC.transporters	Glycerolipid.metabolism	0.754273117	0
X4C0d.2_uncultured_bacterium	Barnesiella_uncultured_bacterium	0.406604946	0		DNA.repair.and.recombination.proteins	Glycerolipid.metabolism	0.461033434	0
Lachnospiraceae_unclassified	Coriobacteriaceae_unclassified	0.616043508	0		Ribosome	Glycerolipid.metabolism	0.466091514	0
Bacteroides_unclassified	Coriobacteriaceae_unclassified	0.749262273	0		Transcription.factors	Glycerolipid.metabolism	0.639954925	0
Candidatus_Hepatincola_uncultured_alpha_proteobacterium	Coriobacteriaceae_unclassified	-0.364133984	0		Peptidases	Glycerolipid.metabolism	0.584441841	0
Ruminococcaceae_unclassified	Coriobacteriaceae_unclassified	0.706603169	0		Pyrimidine.metabolism	Glycerolipid.metabolism	0.544226408	0
Parabacteroides_unclassified	Coriobacteriaceae_unclassified	0.667675734	0		Secretion.system	Glycerolipid.metabolism	-0.675120294	0
Peptostreptococcaceae_unclassified	Coriobacteriaceae_unclassified	-0.41635713	0		Function.unknown	Glycerolipid.metabolism	-0.607527256	0
Morganella_unclassified	Coriobacteriaceae_unclassified	-0.336158007	0		Chromosome	Glycerolipid.metabolism	0.528162539	0
Lachnospiraceae_uncultured_bacterium	Coriobacteriaceae_unclassified	0.673426151	0		Amino.acid.related.enzymes	Glycerolipid.metabolism	0.509824514	0
Alistipes_unclassified	Coriobacteriaceae_unclassified	0.685491621	0		Amino.sugar.and.nucleotide.sugar.metabolism	Glycerolipid.metabolism	0.900357783	0
Anaerotruncus_unclassified	Coriobacteriaceae_unclassified	0.784615815	0		Arginine.and.proline.metabolism	Glycerolipid.metabolism	0.658260167	0
Erysipelotrichaceae_unclassified	Coriobacteriaceae_unclassified	0.850250065	0		Glycolysis...Gluconeogenesis	Glycerolipid.metabolism	0.792135894	0
Clostridium_perfringens	Coriobacteriaceae_unclassified	-0.482825577	0		Oxidative.phosphorylation	Glycerolipid.metabolism	-0.480195016	0
Akkermansia_unclassified	Coriobacteriaceae_unclassified	0.828441083	0		Methane.metabolism	Glycerolipid.metabolism	0.870696425	0
Alistipes_uncultured_bacterium	Coriobacteriaceae_unclassified	0.578388631	0		DNA.replication.proteins	Glycerolipid.metabolism	0.487762898	0
Rikenellaceae_unclassified	Coriobacteriaceae_unclassified	0.543856323	0		Carbon.fixation.pathways.in.prokaryotes	Glycerolipid.metabolism	-0.795182467	0
Coprobacillus_uncultured_bacterium	Coriobacteriaceae_unclassified	0.705074847	0		Butanoate.metabolism	Glycerolipid.metabolism	-0.973616004	0
Rikenella_uncultured_bacterium	Coriobacteriaceae_unclassified	0.540868044	0		Cysteine.and.methionine.metabolism	Glycerolipid.metabolism	0.837878942	0
Odoribacter_uncultured_bacterium	Coriobacteriaceae_unclassified	0.543870986	0		Fructose.and.mannose.metabolism	Glycerolipid.metabolism	0.942064106	0
Bacteroides_uncultured_bacterium	Coriobacteriaceae_unclassified	0.547535181	0		Replication_recombination.and.repair.proteins	Glycerolipid.metabolism	0.762979567	0
Veillonellaceae_unclassified	Coriobacteriaceae_unclassified	0.522449255	0		Porphyrin.and.chlorophyll.metabolism	Glycerolipid.metabolism	0.570719421	0
Odoribacter_unclassified	Coriobacteriaceae_unclassified	0.697924435	0		Translation.proteins	Glycerolipid.metabolism	0.489037514	0
Clostridiales_unclassified	Coriobacteriaceae_unclassified	0.763531387	0		Chaperones.and.folding.catalysts	Glycerolipid.metabolism	-0.477891505	0
Rikenella_unclassified	Coriobacteriaceae_unclassified	0.441167861	0		Glycine_serine.and.threonine.metabolism	Glycerolipid.metabolism	-0.511657774	0
Treponema_unclassified	Coriobacteriaceae_unclassified	0.472380251	0		Homologous.recombination	Glycerolipid.metabolism	0.490471303	0
Thalassospira_unclassified	Coriobacteriaceae_unclassified	0.349434972	0		Pentose.phosphate.pathway	Glycerolipid.metabolism	0.95414263	0
Oscillibacter_unclassified	Coriobacteriaceae_unclassified	0.815165162	0		Starch.and.sucrose.metabolism	Glycerolipid.metabolism	0.831928253	0
Eubacterium_dolichum	Coriobacteriaceae_unclassified	0.847719252	0		Transcription.machinery	Glycerolipid.metabolism	0.844701767	0
Anaerorhabdus_furcosa	Coriobacteriaceae_unclassified	0.800287545	0		Propanoate.metabolism	Glycerolipid.metabolism	-0.960029364	0
Parabacteroides_uncultured_bacterium	Coriobacteriaceae_unclassified	0.594476402	0		Mismatch.repair	Glycerolipid.metabolism	0.512235999	0
Clostridium_baratii	Coriobacteriaceae_unclassified	-0.428235084	0		Lysine.biosynthesis	Glycerolipid.metabolism	0.696852446	0
Desulfovibrio_unclassified	Coriobacteriaceae_unclassified	0.710338831	0		Nitrogen.metabolism	Glycerolipid.metabolism	-0.645650923	0
Subdoligranulum_sp._4_3_54A2FAA	Coriobacteriaceae_unclassified	0.76747191	0		Citrate.cycle..TCA.cycle.	Glycerolipid.metabolism	-0.674383402	0
Porphyromonadaceae_unclassified	Coriobacteriaceae_unclassified	0.639018476	0		Bacterial.secretion.system	Glycerolipid.metabolism	-0.793846905	0
Eubacterium_fissicatena	Coriobacteriaceae_unclassified	0.727153003	0		Lipid.biosynthesis.proteins	Glycerolipid.metabolism	-0.80550015	0
Clostridium_sp._YIT_12070	Coriobacteriaceae_unclassified	0.470093548	0		Protein.folding.and.associated.processing	Glycerolipid.metabolism	-0.59593749	0
Anaerotruncus_uncultured_bacterium	Coriobacteriaceae_unclassified	0.557130575	0		Glyoxylate.and.dicarboxylate.metabolism	Glycerolipid.metabolism	-0.695893168	0
Victivallaceae_unclassified	Coriobacteriaceae_unclassified	0.673324168	0		Sporulation	Glycerolipid.metabolism	0.925351918	0
Christensenellaceae_uncultured_bacterium	Coriobacteriaceae_unclassified	0.789408922	0		Carbon.fixation.in.photosynthetic.organisms	Glycerolipid.metabolism	0.708749712	0
Flavonifractor_uncultured_bacterium	Coriobacteriaceae_unclassified	0.63739723	0		One.carbon.pool.by.folate	Glycerolipid.metabolism	0.557416141	0
Bacteroidales_unclassified	Coriobacteriaceae_unclassified	0.645265341	0		Protein.export	Glycerolipid.metabolism	0.518267632	0
Elusimicrobium_uncultured_rumen_bacterium_4c0d.3	Coriobacteriaceae_unclassified	0.552424133	0		Galactose.metabolism	Glycerolipid.metabolism	0.966826737	0
Succinispira_uncultured_bacterium	Coriobacteriaceae_unclassified	0.338385582	0		Membrane.and.intracellular.structural.molecules	Glycerolipid.metabolism	-0.853234053	0
Bacteria_unclassified	Coriobacteriaceae_unclassified	0.502979994	0		Valine_leucine.and.isoleucine.degradation	Glycerolipid.metabolism	-0.936924458	0
Ruminococcaceae_uncultured_bacterium	Coriobacteriaceae_unclassified	0.708580315	0		Tyrosine.metabolism	Glycerolipid.metabolism	-0.539016783	0
Lactobacillus_plantarum	Coriobacteriaceae_unclassified	-0.517086625	0		Fatty.acid.metabolism	Glycerolipid.metabolism	-0.935370266	0
X.Clostridium._bifermentans	Coriobacteriaceae_unclassified	-0.373587996	0		Translation.factors	Glycerolipid.metabolism	0.525696576	0
Rikenella_microfusus	Coriobacteriaceae_unclassified	0.404744536	0		Pentose.and.glucuronate.interconversions	Glycerolipid.metabolism	0.888213694	0
X4C0d.2_uncultured_bacterium	Coriobacteriaceae_unclassified	0.761954069	0		Benzoate.degradation	Glycerolipid.metabolism	-0.608095646	0
Lachnospiraceae_unclassified	Enterococcus_gilvus	0.316718221	0		Thiamine.metabolism	Glycerolipid.metabolism	0.772553682	0
Ruminococcaceae_unclassified	Enterococcus_gilvus	0.326834112	0		DNA.repair.and.recombination.proteins	Nicotinate.and.nicotinamide.metabolism	-0.524117172	0
Peptostreptococcaceae_unclassified	Enterococcus_gilvus	-0.375172824	0		Purine.metabolism	Nicotinate.and.nicotinamide.metabolism	-0.49384442	0
Lachnospiraceae_uncultured_bacterium	Enterococcus_gilvus	0.50470233	0		Ribosome	Nicotinate.and.nicotinamide.metabolism	-0.580525637	0
Anaerotruncus_unclassified	Enterococcus_gilvus	0.3390342	0		Two_component.system	Nicotinate.and.nicotinamide.metabolism	0.629224122	0
Brevibacillus_agri	Enterococcus_gilvus	0.387545168	0		Pyrimidine.metabolism	Nicotinate.and.nicotinamide.metabolism	-0.542689502	0
Alistipes_uncultured_bacterium	Enterococcus_gilvus	0.299047858	0		Secretion.system	Nicotinate.and.nicotinamide.metabolism	0.487517834	0
Coprobacillus_uncultured_bacterium	Enterococcus_gilvus	0.405929983	0		Amino.acid.related.enzymes	Nicotinate.and.nicotinamide.metabolism	-0.519800901	0
Rikenella_uncultured_bacterium	Enterococcus_gilvus	0.326627314	0		Bacterial.motility.proteins	Nicotinate.and.nicotinamide.metabolism	0.531691909	0
Odoribacter_uncultured_bacterium	Enterococcus_gilvus	0.487163812	0		Glycolysis...Gluconeogenesis	Nicotinate.and.nicotinamide.metabolism	-0.568033993	0
Odoribacter_unclassified	Enterococcus_gilvus	0.32493335	0		Pyruvate.metabolism	Nicotinate.and.nicotinamide.metabolism	-0.585571051	0
Clostridiales_unclassified	Enterococcus_gilvus	0.322663456	0		Aminoacyl_tRNA.biosynthesis	Nicotinate.and.nicotinamide.metabolism	-0.650702953	0
Treponema_unclassified	Enterococcus_gilvus	0.543683827	0		DNA.replication.proteins	Nicotinate.and.nicotinamide.metabolism	-0.462605953	0
Thalassospira_unclassified	Enterococcus_gilvus	0.390958071	0		Alanine_aspartate.and.glutamate.metabolism	Nicotinate.and.nicotinamide.metabolism	-0.566852689	0
Legionella_sp.	Enterococcus_gilvus	0.38168031	0		Energy.metabolism	Nicotinate.and.nicotinamide.metabolism	0.46705091	0
Clostridium_baratii	Enterococcus_gilvus	-0.385181844	0		Homologous.recombination	Nicotinate.and.nicotinamide.metabolism	-0.481850326	0
Desulfovibrio_unclassified	Enterococcus_gilvus	0.323589981	0		Starch.and.sucrose.metabolism	Nicotinate.and.nicotinamide.metabolism	-0.474981487	0
Subdoligranulum_sp._4_3_54A2FAA	Enterococcus_gilvus	0.306292593	0		Peptidoglycan.biosynthesis	Nicotinate.and.nicotinamide.metabolism	-0.571163416	0
Porphyromonadaceae_unclassified	Enterococcus_gilvus	0.494815141	0		Mismatch.repair	Nicotinate.and.nicotinamide.metabolism	-0.477195024	0
Eubacterium_fissicatena	Enterococcus_gilvus	0.407558411	0		Phenylalanine_tyrosine.and.tryptophan.biosynthesis	Nicotinate.and.nicotinamide.metabolism	-0.538214028	0
butyrate.producing_bacterium_A2.207	Enterococcus_gilvus	0.375814348	0		Nitrogen.metabolism	Nicotinate.and.nicotinamide.metabolism	0.512921274	0
Roseomonas_unclassified	Enterococcus_gilvus	0.311315656	0		Valine_leucine.and.isoleucine.biosynthesis	Nicotinate.and.nicotinamide.metabolism	-0.582769156	0
Clostridium_sp._YIT_12070	Enterococcus_gilvus	0.511223078	0		Protein.folding.and.associated.processing	Nicotinate.and.nicotinamide.metabolism	0.495074749	0
Flavonifractor_uncultured_bacterium	Enterococcus_gilvus	0.407986403	0		DNA.replication	Nicotinate.and.nicotinamide.metabolism	-0.550850272	0
Bacteroidales_unclassified	Enterococcus_gilvus	0.307574064	0		Terpenoid.backbone.biosynthesis	Nicotinate.and.nicotinamide.metabolism	-0.696680367	0
Enterobacter_sp._638	Enterococcus_gilvus	0.349013418	0		Flagellar.assembly	Nicotinate.and.nicotinamide.metabolism	0.550808966	0
X.Clostridium._bifermentans	Enterococcus_gilvus	-0.473160535	0		Thiamine.metabolism	Nicotinate.and.nicotinamide.metabolism	-0.468888342	0
Rikenella_microfusus	Enterococcus_gilvus	0.539003193	0		DNA.repair.and.recombination.proteins	Base.excision.repair	0.858369768	0
Candidatus_Captivus_uncultured_alpha_proteobacterium	Enterococcus_gilvus	-0.310000092	0		Purine.metabolism	Base.excision.repair	0.728348136	0
Barnesiella_uncultured_bacterium	Enterococcus_gilvus	0.54004252	0		Ribosome	Base.excision.repair	0.860861063	0
Candidatus_Hepatincola_uncultured_alpha_proteobacterium	Fusobacterium_varium	0.533045292	0		Two_component.system	Base.excision.repair	-0.73691082	0
Peptostreptococcaceae_unclassified	Fusobacterium_varium	0.463841408	0		Pyrimidine.metabolism	Base.excision.repair	0.782442927	0
Clostridium_colicanis	Fusobacterium_varium	0.538376987	0		Secretion.system	Base.excision.repair	-0.855648041	0
Anaerotruncus_unclassified	Fusobacterium_varium	-0.359868318	0		Function.unknown	Base.excision.repair	-0.869649649	0
Erysipelotrichaceae_unclassified	Fusobacterium_varium	-0.330942929	0		Chromosome	Base.excision.repair	0.857239246	0
Clostridium_perfringens	Fusobacterium_varium	0.305663466	0		Amino.acid.related.enzymes	Base.excision.repair	0.882662475	0
Proteobacteria_unclassified	Fusobacterium_varium	0.61384654	0		Ribosome.Biogenesis	Base.excision.repair	0.669266164	0
Pseudomonas_unclassified	Fusobacterium_varium	0.338404506	0		Other.ion_coupled.transporters	Base.excision.repair	-0.548451602	0
Akkermansia_unclassified	Fusobacterium_varium	-0.43602106	0		Amino.sugar.and.nucleotide.sugar.metabolism	Base.excision.repair	0.46573925	0
Acinetobacter_unclassified	Fusobacterium_varium	0.340019405	0		Bacterial.motility.proteins	Base.excision.repair	-0.722480416	0
Clostridium_uncultured_bacterium	Fusobacterium_varium	-0.444216222	0		Others	Base.excision.repair	-0.510650218	0
Delftia_uncultured_bacterium	Fusobacterium_varium	0.361980051	0		Glycolysis...Gluconeogenesis	Base.excision.repair	0.514103115	0
Clostridium_unclassified	Fusobacterium_varium	0.741821408	0		Pyruvate.metabolism	Base.excision.repair	0.567073643	0
Oscillibacter_unclassified	Fusobacterium_varium	-0.332296848	0		Aminoacyl_tRNA.biosynthesis	Base.excision.repair	0.875040352	0
Legionella_sp.	Fusobacterium_varium	-0.602179587	0		Methane.metabolism	Base.excision.repair	0.72533834	0
Eubacterium_dolichum	Fusobacterium_varium	-0.450947583	0		DNA.replication.proteins	Base.excision.repair	0.852764249	0
Anaerorhabdus_furcosa	Fusobacterium_varium	-0.32083264	0		Carbon.fixation.pathways.in.prokaryotes	Base.excision.repair	-0.464226216	0
Acinetobacter_schindleri	Fusobacterium_varium	0.43474865	0		Butanoate.metabolism	Base.excision.repair	-0.547429621	0
Clostridium_baratii	Fusobacterium_varium	0.362492055	0		Alanine_aspartate.and.glutamate.metabolism	Base.excision.repair	0.915069044	0
Subdoligranulum_sp._4_3_54A2FAA	Fusobacterium_varium	-0.363585472	0		Translation.proteins	Base.excision.repair	0.532766998	0
Chryseobacterium_unclassified	Fusobacterium_varium	0.380029172	0		Homologous.recombination	Base.excision.repair	0.851294696	0
Citrobacter_unclassified	Fusobacterium_varium	-0.732979596	0		Pentose.phosphate.pathway	Base.excision.repair	0.496237308	0
Victivallaceae_unclassified	Fusobacterium_varium	-0.339481175	0		Peptidoglycan.biosynthesis	Base.excision.repair	0.587516844	0
Pelomonas_uncultured_bacterium	Fusobacterium_varium	0.379595518	0		Transcription.machinery	Base.excision.repair	0.653957367	0
Succinispira_uncultured_bacterium	Fusobacterium_varium	-0.351205856	0		Propanoate.metabolism	Base.excision.repair	-0.528525293	0
Propionibacterium_unclassified	Fusobacterium_varium	0.385342896	0		Mismatch.repair	Base.excision.repair	0.849168122	0
Enterobacter_sp._638	Fusobacterium_varium	-0.597275078	0		Lysine.biosynthesis	Base.excision.repair	0.849382639	0
Lactobacillus_plantarum	Fusobacterium_varium	0.321591586	0		Phenylalanine_tyrosine.and.tryptophan.biosynthesis	Base.excision.repair	0.689118207	0
X.Clostridium._bifermentans	Fusobacterium_varium	0.444038868	0		Valine_leucine.and.isoleucine.biosynthesis	Base.excision.repair	0.702544034	0
X4C0d.2_uncultured_bacterium	Fusobacterium_varium	-0.324636132	0		Protein.folding.and.associated.processing	Base.excision.repair	-0.624200344	0
Lachnospiraceae_unclassified	Gordonibacter_unclassified	0.360796273	0		DNA.replication	Base.excision.repair	0.832302272	0
Bacteroides_unclassified	Gordonibacter_unclassified	0.532326102	0		Glycerophospholipid.metabolism	Base.excision.repair	0.473215759	0
Candidatus_Hepatincola_uncultured_alpha_proteobacterium	Gordonibacter_unclassified	-0.44726637	0		Pantothenate.and.CoA.biosynthesis	Base.excision.repair	0.930934608	0
Ruminococcaceae_unclassified	Gordonibacter_unclassified	0.511521399	0		Carbon.fixation.in.photosynthetic.organisms	Base.excision.repair	0.718875527	0
Parabacteroides_unclassified	Gordonibacter_unclassified	0.483925432	0		One.carbon.pool.by.folate	Base.excision.repair	0.832217157	0
Lachnospiraceae_uncultured_bacterium	Gordonibacter_unclassified	0.759579778	0		Protein.export	Base.excision.repair	0.928580105	0
Alistipes_unclassified	Gordonibacter_unclassified	0.418111444	0		Terpenoid.backbone.biosynthesis	Base.excision.repair	0.82349807	0
Anaerotruncus_unclassified	Gordonibacter_unclassified	0.677909613	0		Flagellar.assembly	Base.excision.repair	-0.708000004	0
Erysipelotrichaceae_unclassified	Gordonibacter_unclassified	0.85083735	0		Membrane.and.intracellular.structural.molecules	Base.excision.repair	-0.507518947	0
Akkermansia_unclassified	Gordonibacter_unclassified	0.903109968	0		Valine_leucine.and.isoleucine.degradation	Base.excision.repair	-0.518793464	0
Alistipes_uncultured_bacterium	Gordonibacter_unclassified	0.706268787	0		Tyrosine.metabolism	Base.excision.repair	-0.851391912	0
Cetobacterium_uncultured_bacterium	Gordonibacter_unclassified	0.330986172	0		Fatty.acid.metabolism	Base.excision.repair	-0.575127304	0
Rikenellaceae_unclassified	Gordonibacter_unclassified	0.327198565	0		Bacterial.chemotaxis	Base.excision.repair	-0.59777391	0
Coprobacillus_uncultured_bacterium	Gordonibacter_unclassified	0.499625981	0		Cell.cycle._.Caulobacter	Base.excision.repair	0.950838268	0
Odoribacter_uncultured_bacterium	Gordonibacter_unclassified	0.486507297	0		Translation.factors	Base.excision.repair	0.915513575	0
Clostridium_uncultured_bacterium	Gordonibacter_unclassified	0.485100895	0		Pentose.and.glucuronate.interconversions	Base.excision.repair	0.574924469	0
Odoribacter_unclassified	Gordonibacter_unclassified	0.578724265	0		Benzoate.degradation	Base.excision.repair	-0.809369326	0
Clostridiales_unclassified	Gordonibacter_unclassified	0.579596937	0		Glycerolipid.metabolism	Base.excision.repair	0.465162873	0
Treponema_unclassified	Gordonibacter_unclassified	0.683211207	0		Transporters	Folate.biosynthesis	-0.879021227	0
Thalassospira_unclassified	Gordonibacter_unclassified	0.397424698	0		ABC.transporters	Folate.biosynthesis	-0.906030416	0
Oscillibacter_unclassified	Gordonibacter_unclassified	0.880845487	0		Transcription.factors	Folate.biosynthesis	-0.532940686	0
Legionella_sp.	Gordonibacter_unclassified	0.447660208	0		Peptidases	Folate.biosynthesis	-0.465590417	0
Eubacterium_dolichum	Gordonibacter_unclassified	0.816422224	0		Secretion.system	Folate.biosynthesis	0.496474415	0
Anaerorhabdus_furcosa	Gordonibacter_unclassified	0.587121129	0		Amino.sugar.and.nucleotide.sugar.metabolism	Folate.biosynthesis	-0.71922338	0
Parabacteroides_uncultured_bacterium	Gordonibacter_unclassified	0.336282641	0		Arginine.and.proline.metabolism	Folate.biosynthesis	-0.756726682	0
Desulfovibrio_unclassified	Gordonibacter_unclassified	0.52771163	0		Glycolysis...Gluconeogenesis	Folate.biosynthesis	-0.615064442	0
Subdoligranulum_sp._4_3_54A2FAA	Gordonibacter_unclassified	0.77283752	0		Methane.metabolism	Folate.biosynthesis	-0.750990331	0
Porphyromonadaceae_unclassified	Gordonibacter_unclassified	0.446725428	0		Carbon.fixation.pathways.in.prokaryotes	Folate.biosynthesis	0.677541614	0
Eubacterium_fissicatena	Gordonibacter_unclassified	0.482184082	0		Butanoate.metabolism	Folate.biosynthesis	0.846962929	0
butyrate.producing_bacterium_A2.207	Gordonibacter_unclassified	0.510434091	0		Cysteine.and.methionine.metabolism	Folate.biosynthesis	-0.670311153	0
Citrobacter_unclassified	Gordonibacter_unclassified	0.337518394	0		Fructose.and.mannose.metabolism	Folate.biosynthesis	-0.836904466	0
Anaerotruncus_uncultured_bacterium	Gordonibacter_unclassified	0.3634018	0		Replication_recombination.and.repair.proteins	Folate.biosynthesis	-0.563438892	0
Victivallaceae_unclassified	Gordonibacter_unclassified	0.897480488	0		Porphyrin.and.chlorophyll.metabolism	Folate.biosynthesis	-0.506392002	0
Christensenellaceae_uncultured_bacterium	Gordonibacter_unclassified	0.831869245	0		Pentose.phosphate.pathway	Folate.biosynthesis	-0.83942616	0
Flavonifractor_uncultured_bacterium	Gordonibacter_unclassified	0.820277929	0		Starch.and.sucrose.metabolism	Folate.biosynthesis	-0.654283762	0
Bacteroidales_unclassified	Gordonibacter_unclassified	0.58945775	0		Transcription.machinery	Folate.biosynthesis	-0.800695598	0
Elusimicrobium_uncultured_rumen_bacterium_4c0d.3	Gordonibacter_unclassified	0.760732472	0		Propanoate.metabolism	Folate.biosynthesis	0.812444508	0
Bacteria_unclassified	Gordonibacter_unclassified	0.748324871	0		Lysine.biosynthesis	Folate.biosynthesis	-0.519510746	0
Enterobacter_sp._638	Gordonibacter_unclassified	0.47592023	0		Nitrogen.metabolism	Folate.biosynthesis	0.45719108	0
Ruminococcaceae_uncultured_bacterium	Gordonibacter_unclassified	0.542396128	0		Citrate.cycle..TCA.cycle.	Folate.biosynthesis	0.473865986	0
Lactobacillus_plantarum	Gordonibacter_unclassified	-0.659917653	0		Bacterial.secretion.system	Folate.biosynthesis	0.598717332	0
Rikenella_microfusus	Gordonibacter_unclassified	0.530622244	0		Lipid.biosynthesis.proteins	Folate.biosynthesis	0.673017144	0
Candidatus_Captivus_uncultured_alpha_proteobacterium	Gordonibacter_unclassified	-0.373764157	0		Histidine.metabolism	Folate.biosynthesis	0.584826887	0
X4C0d.2_uncultured_bacterium	Gordonibacter_unclassified	0.853684545	0		Glyoxylate.and.dicarboxylate.metabolism	Folate.biosynthesis	0.482240885	0
Barnesiella_uncultured_bacterium	Gordonibacter_unclassified	0.532790482	0		Sporulation	Folate.biosynthesis	-0.853527546	0
Coriobacteriaceae_unclassified	Gordonibacter_unclassified	0.771175265	0		Carbon.fixation.in.photosynthetic.organisms	Folate.biosynthesis	-0.650139928	0
Fusobacterium_varium	Gordonibacter_unclassified	-0.474993855	0		Galactose.metabolism	Folate.biosynthesis	-0.845422089	0
Lachnospiraceae_unclassified	Burkholderia_uncultured_beta_proteobacterium	-0.602149308	0		Fatty.acid.biosynthesis	Folate.biosynthesis	0.484437525	0
Bacteroides_unclassified	Burkholderia_uncultured_beta_proteobacterium	-0.582358778	0		Membrane.and.intracellular.structural.molecules	Folate.biosynthesis	0.674692869	0
Lactococcus_unclassified	Burkholderia_uncultured_beta_proteobacterium	0.368834823	0		Valine_leucine.and.isoleucine.degradation	Folate.biosynthesis	0.784368813	0
Ruminococcaceae_unclassified	Burkholderia_uncultured_beta_proteobacterium	-0.600886703	0		Fatty.acid.metabolism	Folate.biosynthesis	0.782886922	0
Parabacteroides_unclassified	Burkholderia_uncultured_beta_proteobacterium	-0.570100904	0		Pentose.and.glucuronate.interconversions	Folate.biosynthesis	-0.771161199	0
Peptostreptococcaceae_unclassified	Burkholderia_uncultured_beta_proteobacterium	0.540036857	0		Thiamine.metabolism	Folate.biosynthesis	-0.553926229	0
Morganella_unclassified	Burkholderia_uncultured_beta_proteobacterium	0.810253561	0		Glycerolipid.metabolism	Folate.biosynthesis	-0.915910304	0
Clostridium_colicanis	Burkholderia_uncultured_beta_proteobacterium	0.84239316	0		DNA.repair.and.recombination.proteins	RNA.degradation	0.877418816	0
Mycoplasma_unclassified	Burkholderia_uncultured_beta_proteobacterium	0.620860338	0		Purine.metabolism	RNA.degradation	0.747067034	0
Alistipes_unclassified	Burkholderia_uncultured_beta_proteobacterium	-0.67516005	0		Ribosome	RNA.degradation	0.858016253	0
Anaerotruncus_unclassified	Burkholderia_uncultured_beta_proteobacterium	-0.424708962	0		Two_component.system	RNA.degradation	-0.776283264	0
Clostridium_perfringens	Burkholderia_uncultured_beta_proteobacterium	0.789490581	0		Pyrimidine.metabolism	RNA.degradation	0.786754608	0
Brevibacillus_agri	Burkholderia_uncultured_beta_proteobacterium	0.808804035	0		Secretion.system	RNA.degradation	-0.795071185	0
Ureaplasma_unclassified	Burkholderia_uncultured_beta_proteobacterium	-0.679207563	0		Function.unknown	RNA.degradation	-0.751027346	0
Proteobacteria_unclassified	Burkholderia_uncultured_beta_proteobacterium	0.657303274	0		Chromosome	RNA.degradation	0.665449321	0
Pseudomonas_unclassified	Burkholderia_uncultured_beta_proteobacterium	0.948567569	0		Amino.acid.related.enzymes	RNA.degradation	0.879201055	0
Alistipes_uncultured_bacterium	Burkholderia_uncultured_beta_proteobacterium	0.349492729	0		Ribosome.Biogenesis	RNA.degradation	0.769165933	0
Cetobacterium_uncultured_bacterium	Burkholderia_uncultured_beta_proteobacterium	0.442124724	0		Bacterial.motility.proteins	RNA.degradation	-0.940442622	0
Rikenellaceae_unclassified	Burkholderia_uncultured_beta_proteobacterium	-0.680878818	0		Others	RNA.degradation	-0.657843471	0
Coprobacillus_uncultured_bacterium	Burkholderia_uncultured_beta_proteobacterium	-0.313472033	0		Glycolysis...Gluconeogenesis	RNA.degradation	0.600700557	0
Rikenella_uncultured_bacterium	Burkholderia_uncultured_beta_proteobacterium	-0.501121938	0		Pyruvate.metabolism	RNA.degradation	0.874440312	0
Acinetobacter_unclassified	Burkholderia_uncultured_beta_proteobacterium	0.954991043	0		Aminoacyl_tRNA.biosynthesis	RNA.degradation	0.868441641	0
Bacteroides_uncultured_bacterium	Burkholderia_uncultured_beta_proteobacterium	-0.623999894	0		Methane.metabolism	RNA.degradation	0.589170456	0
Delftia_uncultured_bacterium	Burkholderia_uncultured_beta_proteobacterium	0.946618676	0		DNA.replication.proteins	RNA.degradation	0.86540097	0
Veillonellaceae_unclassified	Burkholderia_uncultured_beta_proteobacterium	-0.678534627	0		Butanoate.metabolism	RNA.degradation	-0.480797231	0
Morganella_uncultured_morganella_sp.	Burkholderia_uncultured_beta_proteobacterium	0.749003053	0		Alanine_aspartate.and.glutamate.metabolism	RNA.degradation	0.901534617	0
Clostridium_unclassified	Burkholderia_uncultured_beta_proteobacterium	0.46678111	0		Phosphotransferase.system..PTS.	RNA.degradation	-0.543812633	0
Clostridiales_unclassified	Burkholderia_uncultured_beta_proteobacterium	-0.548701704	0		Energy.metabolism	RNA.degradation	-0.657845199	0
Rikenella_unclassified	Burkholderia_uncultured_beta_proteobacterium	-0.70342803	0		Homologous.recombination	RNA.degradation	0.845892727	0
Thalassospira_unclassified	Burkholderia_uncultured_beta_proteobacterium	0.348329157	0		Pentose.phosphate.pathway	RNA.degradation	0.520480335	0
Eubacterium_dolichum	Burkholderia_uncultured_beta_proteobacterium	-0.403009027	0		Starch.and.sucrose.metabolism	RNA.degradation	0.479617715	0
Anaerorhabdus_furcosa	Burkholderia_uncultured_beta_proteobacterium	-0.524162769	0		Peptidoglycan.biosynthesis	RNA.degradation	0.555286109	0
Parabacteroides_uncultured_bacterium	Burkholderia_uncultured_beta_proteobacterium	-0.654381573	0		Transcription.machinery	RNA.degradation	0.514618218	0
Acinetobacter_schindleri	Burkholderia_uncultured_beta_proteobacterium	0.957893014	0		Propanoate.metabolism	RNA.degradation	-0.48333326	0
Clostridium_baratii	Burkholderia_uncultured_beta_proteobacterium	0.599752307	0		Mismatch.repair	RNA.degradation	0.83703357	0
Desulfovibrio_unclassified	Burkholderia_uncultured_beta_proteobacterium	-0.499037266	0		Lysine.biosynthesis	RNA.degradation	0.7919842	0
Subdoligranulum_sp._4_3_54A2FAA	Burkholderia_uncultured_beta_proteobacterium	-0.425385237	0		Phenylalanine_tyrosine.and.tryptophan.biosynthesis	RNA.degradation	0.951103508	0
Brachyspira_unclassified	Burkholderia_uncultured_beta_proteobacterium	-0.672257304	0		Valine_leucine.and.isoleucine.biosynthesis	RNA.degradation	0.880523622	0
Porphyromonadaceae_unclassified	Burkholderia_uncultured_beta_proteobacterium	-0.474754125	0		Protein.folding.and.associated.processing	RNA.degradation	-0.481163651	0
Eubacterium_fissicatena	Burkholderia_uncultured_beta_proteobacterium	-0.380593538	0		DNA.replication	RNA.degradation	0.853776455	0
Chryseobacterium_unclassified	Burkholderia_uncultured_beta_proteobacterium	0.940293133	0		Pantothenate.and.CoA.biosynthesis	RNA.degradation	0.922897279	0
butyrate.producing_bacterium_A2.207	Burkholderia_uncultured_beta_proteobacterium	0.617309868	0		Carbon.fixation.in.photosynthetic.organisms	RNA.degradation	0.767483056	0
Roseomonas_unclassified	Burkholderia_uncultured_beta_proteobacterium	0.787498116	0		One.carbon.pool.by.folate	RNA.degradation	0.736139238	0
Clostridium_sp._YIT_12070	Burkholderia_uncultured_beta_proteobacterium	-0.407822341	0		Protein.export	RNA.degradation	0.832514882	0
Anaerotruncus_uncultured_bacterium	Burkholderia_uncultured_beta_proteobacterium	-0.567148089	0		Fatty.acid.biosynthesis	RNA.degradation	0.511430979	0
Pelomonas_uncultured_bacterium	Burkholderia_uncultured_beta_proteobacterium	0.934428215	0		Terpenoid.backbone.biosynthesis	RNA.degradation	0.799257874	0
Succinispira_uncultured_bacterium	Burkholderia_uncultured_beta_proteobacterium	-0.850784957	0		Signal.transduction.mechanisms	RNA.degradation	-0.547154486	0
Propionibacterium_unclassified	Burkholderia_uncultured_beta_proteobacterium	0.932540953	0		Flagellar.assembly	RNA.degradation	-0.931007326	0
Bacteria_unclassified	Burkholderia_uncultured_beta_proteobacterium	0.494210929	0		Valine_leucine.and.isoleucine.degradation	RNA.degradation	-0.484627783	0
Ruminococcaceae_uncultured_bacterium	Burkholderia_uncultured_beta_proteobacterium	-0.620311737	0		Tyrosine.metabolism	RNA.degradation	-0.846621454	0
X.Clostridium._bifermentans	Burkholderia_uncultured_beta_proteobacterium	0.386816323	0		Fatty.acid.metabolism	RNA.degradation	-0.559571683	0
Firmicutes_unclassified	Burkholderia_uncultured_beta_proteobacterium	-0.744350135	0		Bacterial.chemotaxis	RNA.degradation	-0.834989786	0
Barnesiella_uncultured_bacterium	Burkholderia_uncultured_beta_proteobacterium	0.48682183	0		Cell.cycle._.Caulobacter	RNA.degradation	0.848623812	0
Fusobacterium_varium	Burkholderia_uncultured_beta_proteobacterium	0.399690837	0		Translation.factors	RNA.degradation	0.897069931	0
[truncated: 263,358 more rows]
